# Supplementary material for: A global genotyping survey of Strongyloides stercoralis and Strongyloides fuelleborni using deep amplicon sequencing
Source: PLoS Negl Trop Dis. 2019 Sep 16;13(9):e0007609. doi: 10.1371/journal.pntd.0007609 (PMC6762204; doi:10.1371/journal.pntd.0007609)
Supplement: S1 File — (XLSX) [file pntd.0007609.s002.xlsx]

## Sheet: BioSample and GB Accessions
Specimen Name	BioSample ID	Location	Host	HVR-I haplotype/s	HVR-I Accession/s	HVR-IV haplotype/s	HVR-IV Accession/s	Cox1 Accession/s	Helminth/s detected
Baboon_5_N8_Ga	SAMN11976535	Gambia	Papio papio	XII	MN076377	-	-	-	S. fuelleborni
Dog_1101_It	SAMN11976536	Italy	Dog	VI	MN076363	A	MN076381	MN076424	S. stercoralis
Dog_1141_It	SAMN11976537	Italy	Dog	VI	MN076364	-	-	MN076425	S. stercoralis
Dog_4_Ca	SAMN11976538	Cambodia	Dog	-	-	A	MN076382	-	S. stercoralis
Dog_5_US_Cl_OH	SAMN11976539	Ohio (USA)	Dog	VI	MN076362	-	-	-	S. stercoralis
Dog_7_Ca	SAMN11976540	Cambodia	Dog	V	MN076361	B	MN076383	-	S. stercoralis
Dog_A4_US_GA	SAMN11976541	Georgia (USA)	Dog	VI	MN076365	A	MN076384	MN076426	S. stercoralis
Dog_A7_US_GA	SAMN11976542	Georgia (USA)	Dog	VI	MN076366	A	MN076385	MN076427	S. stercoralis
Dog_Bu_US_Cl_OH	SAMN11976543	Ohio (USA)	Dog	VI	MN076367	A	MN076386	MN076428	S. stercoralis
Dog_US_ATL_GA	SAMN11976544	Georgia (USA)	Dog	VI	MN076368	-	-	MN076429	S. stercoralis
Dog_US_GA1	SAMN11976545	Georgia (USA)	Dog	-	-	-	-	MN076430	S. stercoralis
Dog_US_PA	SAMN11976546	Pennsylvania (USA)	Dog	I and VI	MN076327, MN076369	-	-	MN076431	S. stercoralis
Dog_W2_US_GA	SAMN11976547	Georgia (USA)	Dog	VI	MN076370	-	-	MN076432	S. stercoralis
Human_1_Ca	SAMN11976548	Cambodia	Human	-	-	A	MN076387	MN076433	S. stercoralis
Human_1_La	SAMN11976549	Laos	Human	II	MN076335	A	MN076388	MN076459	S. stercoralis, Necator americanus
Human_10_An	SAMN11976550	Angola	Human	-	-	A	MN076389	-	S. stercoralis
Human_100_Et	SAMN11976551	Ethiopia	Human	-	-	A	MN076390	-	S. stercoralis
Human_1070_Se	SAMN11976552	Senegal	Human	-	-	A	MN076391	-	S. stercoralis
Human_10VS_US_KY	SAMN11976553	Kentucky (USA)	Human	VI	MN076371	A	MN076392	-	S. stercoralis
Human_1207_Br	SAMN11976554	Brazil	Human	-	-	A	MN076393	-	S. stercoralis
Human_14WC_US_LA	SAMN11976555	Louisiana (USA)	Human	II and VI	MN076338, MN076372	A and J	MN076394, MN076395	MN076434	S. stercoralis
Human_1540_Ni	SAMN11976556	Nigeria	Human	II	MN076353	A	MN076396	MN076451	S. stercoralis
Human_1598_Gu_Co	SAMN11976557	Guinea	Human	II	MN076354	A	MN076397	MN076452	S. stercoralis
Human_169_Et	SAMN11976558	Ethiopia	Human	I and II	MN076328, MN076339	A	MN076398	MN076438	S. stercoralis
Human_2_Ca	SAMN11976559	Cambodia	Human	II	MN076336	NA	-	MN076460	S. stercoralis, N. americanus
Human_21_17_La	SAMN11976560	Laos	Human	VI	MN076373	-	-	MN076435	S. stercoralis
Human_229_Au	SAMN11976561	Queensland (Australia)	Human	I	MN076329	-	-	MN076439	S. stercoralis
Human_238_Au	SAMN11976562	Queensland (Australia)	Human	II	MN076340	A	MN076399	MN076440	S. stercoralis
Human_25_17_La	SAMN11976563	Laos	Human	VI	MN076374	A	MN076400	-	S. stercoralis
Human_3_Ca	SAMN11976564	Cambodia	Human	II	MN076337	A	MN076401	-	S. stercoralis
Human_308_Au	SAMN11976565	Queensland (Australia)	Human	II	MN076341	A	MN076402	MN076441	S. stercoralis
Human_333_Au	SAMN11976566	Queensland (Australia)	Human	XII	MN076378	-	-	MN076442, MN076461	S. fuelleborni, N. americanus
Human_349_7_Au	SAMN11976567	Queensland (Australia)	Human	II	MN076342	A	MN076403	MN076443	S. stercoralis
Human_352_Au	SAMN11976568	Queensland (Australia)	Human	-	-	A	MN076404	-	S. stercoralis
Human_358_Au	SAMN11976569	Queensland (Australia)	Human	-	-	A	MN076405	-	S. stercoralis
Human_360_Au	SAMN11976570	Queensland (Australia)	Human	II	MN076343	-	-	-	S. stercoralis
Human_367_Au	SAMN11976571	Queensland (Australia)	Human	II	MN076344	A	MN076406	MN076444	S. stercoralis
Human_368_16_Au	SAMN11976572	Queensland (Australia)	Human	XII	MN076379	M and T	MN076407, MN076408	-	S. fuelleborni
Human_378_Au	SAMN11976573	Queensland (Australia)	Human	III and XI	MN076358, MN076375	A	MN076409	MN076445, MN076462	S. stercoralis, N. americanus
Human_395_Au	SAMN11976574	Queensland (Australia)	Human	II	MN076345	A	MN076410	-	S. stercoralis
Human_428_Au	SAMN11976575	Queensland (Australia)	Human	II	MN076346	A	MN076411	-	S. stercoralis
Human_434_Au	SAMN11976576	Queensland (Australia)	Human	II	MN076347	-	-	MN076463, MN076464	S. stercoralis, Oesophagostomum sp.
Human_441_Au	SAMN11976577	Queensland (Australia)	Human	II	MN076348	-	-	MN076446	S. stercoralis
Human_507_Au	SAMN11976578	Queensland (Australia)	Human	I	MN076330	-	-	MN076447	S. stercoralis
Human_519_Au	SAMN11976579	Queensland (Australia)	Human	II	MN076349	A	MN076412	-	S. stercoralis
Human_524_Au	SAMN11976580	Queensland (Australia)	Human	I	MN076331	A	MN076413	MN076448	S. stercoralis
Human_528_Au	SAMN11976581	Queensland (Australia)	Human	II	MN076350	A	MN076414	-	S. stercoralis
Human_5325_In	SAMN11976582	India	Human	-	-	S	MN076415	MN076453	S. fuelleborni
Human_5333_It	SAMN11976583	Italy	Human	I and III	MN076332, MN076359	A	MN076416	MN076454	S. stercoralis
Human_5344_Br	SAMN11976584	Brazil	Human	I	MN076333	A	MN076417	MN076455	S. stercoralis
Human_563_Au	SAMN11976585	Queensland (Australia)	Human	XII	MN076380	-	-	-	S. fuelleborni
Human_58_It	SAMN11976586	Italy	Human	III	MN076357	A	MN076418	MN076436	S. stercoralis
Human_588_Au	SAMN11976587	Queensland (Australia)	Human	II	MN076351	-	-	MN076449	S. stercoralis
Human_877_IvCo	SAMN11976588	Ivory Coast	Human	XI	MN076376	A	MN076419	MN076450	S. stercoralis
Human_88_GuBi	SAMN11976589	Guinea- Bissau	Human	-	-	-	-	MN076437	S. stercoralis
Human_930_IvCo	SAMN11976590	Ivory Coast	Human	II	MN076352	A	MN076420	-	S. stercoralis
Human_A3_Br	SAMN11976591	Bahia (Brazil)	Human	-	-	A	MN076421	MN076456	S. stercoralis
Human_A4_Br	SAMN11976592	Bahia (Brazil)	Human	I and III	MN076334, MN076360	A	MN076422	-	S. stercoralis
Human_A9_Br3	SAMN11976593	Bahia (Brazil)	Human	II	MN076355	A	MN076423	MN076457	S. stercoralis
Human_Et_Au	SAMN11976594	Western Australia	Human	II	MN076356	-	-	MN076458	S. stercoralis

## Sheet: Name of cox1 seqs in dendro
Specimen Name	Name in Dendrograms	GenBank Accession	Organism
Dog_1101_It	Dog 1101_It - 100.0% ~ AJ558163.1	MN076424	S. stercoralis
Dog_1141_It	Dog 1141_It - 100.0% ~ AJ558163.1	MN076425	S. stercoralis
Dog_A4_US_GA	Dog A4_US_GA - 100.0% ~ AJ558163.1	MN076426	S. stercoralis
Dog_A7_US_GA	Dog A7_US_GA - 100.0% ~ AB526302.1	MN076427	S. stercoralis
Dog_Bu_US_Cl_OH	Dog Bu_US_Cl_OH - 100.0% ~ AJ558163.1	MN076428	S. stercoralis
Dog_US_ATL_GA	Dog US_ATL_GA - 100.0% ~ AJ558163.1	MN076429	S. stercoralis
Dog_US_GA1	Dog US_GA1 - 100.0% ~ AJ558163.1	MN076430	S. stercoralis
Dog_US_PA	Dog US_PA - 98.6% ~_AB526297.1	MN076431	S. stercoralis
Dog_W2_US_GA	Dog W2_US_GA - 100.0% ~ AB526302.1	MN076432	S. stercoralis
Human_1_Ca	Human 1_Ca - 99.5% ~ KU962163.1	MN076433	S. stercoralis
Human_14WC_US_LA	Human 14WC_US_LA - 99.1% ~ AJ558163.1	MN076434	S. stercoralis
Human_21_17_La	Human 21_17_La - 100.0% ~ AJ558163.1	MN076435	S. stercoralis
Human_58_It	Human 58_It - 100.0% ~ KU962160.1	MN076436	S. stercoralis
Human_88_GuBi	Human 88_GuBi - 100.0% ~ LC085498.1	MN076437	S. stercoralis
Human_169_Et	Human 169_Et - 100.0% ~ KX226367.1	MN076438	S. stercoralis
Human_229_Au	Human 229_Au - 98.6% ~ LC085498.1	MN076439	S. stercoralis
Human_238_Au	Human 238_Au - 100.0% ~ KU962160.1	MN076440	S. stercoralis
Human_308_Au	Human 308_Au - 99.1% ~ AJ558163.1	MN076441	S. stercoralis
Human_333_Au	Human 333_Au - 95.9% ~ MH049704.1	MN076442	S. fuelleborni
Human_333_Au	Human 333_Au - 98.1% ~ LC088305.1	MN076461	N. americanus
Human_349_7_Au	Human 349_7_Au - 100.0% ~ LC085498.1	MN076443	S. stercoralis
Human_367_Au	Human 367_Au - 100.0% ~ AB526298.1	MN076444	S. stercoralis
Human_441_Au	Human 441_Au - 100.0% ~ LC085498.1	MN076446	S. stercoralis
Human_507_Au	Human 507_Au - 99.1% ~ LC085498.1	MN076447	S. stercoralis
Human_524_Au	Human 524_Au - 98.6% ~ LC085498.1	MN076448	S. stercoralis
Human_588_Au	Human 588_Au - 99.1% ~ AJ558163.1	MN076449	S. stercoralis
Human_877_IvCo	Human 877_IvCo - 99.5% ~ LC085498.1	MN076450	S. stercoralis
Human_1540_Ni	Human 1540_Ni - 98.6% ~ LC085498.1	MN076451	S. stercoralis
Human_1598_Gu_Co	Human 1598_Gu_Co - 99.5% ~ LC085498.1	MN076452	S. stercoralis
Human_5325_In	Human 5325_In - 99.5% ~ MH049704.1	MN076453	S. fuelleborni
Human_5333_It	Human 5333_It - 100.0% ~ KU962160.1	MN076454	S. stercoralis
Human_5344_Br	Human 5344_Br - 100.0% ~ KU962160.1	MN076455	S. stercoralis
Human_A3_Br	Human A3_Br - 100.0% ~ KU962160.1	MN076456	S. stercoralis
Human_A9_Br3	Human A9_Br3 - 99.1% ~ LC085498.1	MN076457	S. stercoralis
Human_Et_Au	Human Et_Au - 100.0% ~ LC085498.1	MN076458	S. stercoralis
Human_1_La	Human 1_La - 100.0% ~ AJ417719.2	MN076459	N. americanus
Human_2_Ca	Human 2_Ca - 100.0% ~ AJ417719.2	MN076460	N. americanus
Human_378_Au	Human 378_Au - 99.1% ~ AB793569.1	MN076462	N. americanus
Human_378_Au	Human 378_Au - 99.1% ~ MG995852.1	MN076445	S. stercoralis
Human_434_Au	Human 434_Au - 94.5% ~ LC063864.1	MN076463	Oesophagostomum
Human_434_Au	Human 434_Au - 95.4% ~ LC063864.1	MN076464	Oesophagostomum
