# Supplementary material for: A global genotyping survey of Strongyloides stercoralis and Strongyloides fuelleborni using deep amplicon sequencing
Source: PLoS Negl Trop Dis. 2019 Sep 16;13(9):e0007609. doi: 10.1371/journal.pntd.0007609 (PMC6762204; doi:10.1371/journal.pntd.0007609)
Supplement: S2 File — (FASTA) [file pntd.0007609.s003.fasta]

>MK434256 - dog - Australia
TTTAATTTATCAGCATTTGTTTTGGTTTTTTGGTCATCCAGAAGTTTATATTTTAATTTTACCTGCTTTCGGTATTATTAGTCAATGTACTTTATATTTGACTGGTAAAAAAGAAGTTTTTGGTTATTTGGGTATGGTTTATGCTATTCTAAGTATTGGTTTAATTGGTTGTGTGGTTTGAGCTCATCATATGTATACTGTTGGTATAGATTTTGAT
>MK434255 - dog - Australia
TTTAATTTATCAACATTTGTTTTGGTTTTTCGGTCATCCAGAAGTTTATATTTTAATTTTACCTGCTTTTGGTATTATTAGTCAGTGTACTTTATATTTGACTGGTAAAAAAGAAGTTTTTGGTTATTTAGGAATGGTTTACGCTATCTTAAGTATTGGATTGATTGGTTGTGTAGTTTGGGCTCATCATATGTATACTGTTGGAATGGATTTTGAT
>MK434254 - dog - Australia
TTTAATTTATCAACATTTGTTTTGGTTTTTCGGTCATCCAGAAGTTTATATTTTAATTTTACCTGCTTTTGGTATTATTAGTCAGTGTACTTTATATTTGACTGGTAAAAAAGAAGTTTTTGGTTATTTAGGAATGGTTTACGCTATCTTAAGTATTGGATTGATTGGTTGTGTAGTTTGGGCTCATCATATGTATACTGTTGGAATGGATTTTGAT
>MK434237 - dog - Australia
TTTGATTTATCAGCATTTGTTTTGGTTTTTTGGTCATCCAGAAGTTTATATTTTAATTTTACCTGCTTTCGGTATTATTAGTCAATGTACTTTGTATTTGACTGGTAAAAAAGAAGTTTTTGGTTATTTGGGTATGGTTTATGCTATTTTAAGTATTGGTTTAATTGGTTGTGTAGTTTGAGCTCATCACATGTATACTGTTGGTATGGATTTTGAT
>MK434222 - dog - Australia
TTTAATTTATCAGCATCTTTTTTGGTTTTTTGGACACCCCGAAGTTTATATCCTAATTTTACCTGCTTTTGGTATTATTAGTCAATCTACTCTTTATTTGACTGGTAAAAAGGAAGTTTTTGGTTCTTTAGGAATGGTTTATGCTATTTTAAGAATTGGTTTAATTGGTTGTGTTGTTTGGGCTCATCATATGTATACTGTGGGTATAGATTTGGAT
>MK434221 - dog - Australia
TCTTATTTATCAGCATCTGTTTTGGTTTTTTGGTCATCCTGAGGTTTATATTTTGATTTTACCTGCTTTTGGTATTATTAGTCAGTCTACTCTGTACCTTACAGGTAAAAAGGAGGTTTTTGGCTCTTTGGGGATAGTTTATGCCATTTTAAGTATTGGTTTGATTGGTTGTGTTGTTTGAGCACATCATATGTATACTGTTGGTATGGATTTGGAT
>MK434219 - human - Australia
TTTGATTTATCAGCATTTGTTTTGGTTTTTTGGTCATCCAGAAGTTTATATTTTAATTTTACCTGCTTTCGGTATTATTAGTCAATGTACTTTATATTTGACTGGTAAAAAAGAAGTTTTTGGTTATTTGGGTATGGTTTATGCTATTTTAAGTATTGGTTTAATTGGTTGTGTAGTTTGAGCTCATCACATGTATACTGTTGGTATAGATTTTGAT
>MK434218 - human - Australia
TTTGATTTATCAGCATTTGTTTTGGTTTTTTGGTCATCCAGAAGTTTATATTTTAATTTTACCTGCTTTTGGTATTATTAGTCAATGTACTTTGTATTTGACTGGTAAAAAAGAAGTTTTTGGTTATTTGGGTATGGTTTATGCTATTTTAAGTATTGGTTTAATTGGTTGTGTAGTTTGAGCTCATCACATGTATACTGTTGGTATGGATTTTGAT
>MH049729.1 - crab-eating macaque - Laos
TTTGATTTATCAGCATTTATTTTGGTTTTTTGGTCATCCTGAGGTTTATATTTTAATTCTTCCTGCTTTTGGTATTATTAGTCAAAGTACTCTTTACTTGACTGGTAAAAAGGAGGTGTTTGGTACTTTGGGTATGATTTATGCAATTTTAAGTATTGGTTTAATTGGTTGTGTTGTTTGAGCTCATCATATGTATACTGTTGGTATGGATATTGAT
>MH049728.1 - crab-eating macaque - Laos
TTTAATTTATCAGCATTTATTTTGGTTTTTTGGTCATCCTGAGGTTTATATTTTAATTCTTCCTGCTTTTGGTATTATTAGTCAAAGTACTCTTTATTTAACCGGTAAAAAGGAGGTATTTGGTACTTTAGGTATGATTTACGCGATTTTAAGTATTGGTTTAATCGGTTGTGTTGTTTGGGCTCATCATATGTATACTGTTGGTATGGATATTGAT
>MH049727.1 - crab-eating macaque - Laos
TTTAATTTATCAGCATTTATTTTGGTTTTTTGGTCATCCTGAGGTTTATATTTTAATTCTTCCTGCTTTTGGTATTATTAGTCAAAGTACTCTTTATTTAACCGGTAAAAAGGAGGTATTTGGTACTTTAGGTATGATTTACGCGATTTTAAGTATTGGTTTAATTGGTTGTGTTGTTTGGGCTCATCATATGTATACTGTTGGTATGGATATTGAT
>MH049726.1 - crab-eating macaque - Laos
TTTAATTTATCAGCATTTATTTTGGTTTTTTGGTCATCCTGAGGTTTATATTTTGATTCTTCCTGCTTTTGGTATTATTAGTCAAAGTACTCTTTATTTAACCGGTAAAAAGGAAGTATTTGGTACTTTAGGTATGATTTACGCGATTTTAAGTATTGGTTTAATTGGTTGTGTTGTTTGGGCTCATCATATGTATACTGTTGGTATGGATATTGAT
>MH049725.1 - crab-eating macaque - Laos
TTTAATTTATCAGCATTTATTTTGGTTTTTTGGTCATCCTGAGGTTTATATTTTAATTCTTCCTGCTTTTGGTATTATTAGTCAAAGTACTCTTTATTTAACTGGTAAAAAGGAGGTATTTGGTACTTTAGGTATGATTTACGCGATTTTAAGTATTGGTTTAATTGGTTGTGTTGTTTGGGCTCATCATATGTATACTGTTGGTATGGATATTGAT
>MH049724.1 - crab-eating macaque - Laos
TTTAATTTATCAGCATTTATTTTGGTTTTTTGGTCATCCTGAGGTTTATATTTTAATTCTTCCTGCTTTTGGTATTATTAGTCAAAGTACTCTTTATTTGACTGGTAAAAAGGAGGTGTTTGGTACTTTAGGTATGATTTATGCAATTTTAAGTATTGGTTTAATTGGTTGTGTTGTTTGGGCTCATCATATATATACTGTTGGTATGGATATTGA
>MH049723.1 - crab-eating macaque - Laos
TTTAATTTATCAGCATTTATTTTGGTTTTTTGGTCATCCTGAGGTTTATATTTTAATTCTTCCTGCTTTTGGTATTATTAGTCAAAGTACTCTTTATTTAACCGGTAAAAAAGAGGTATTTGGTACTTTAGGTATGATTTATGCGATTTTAAGTATTGGTTTAATTGGTTGTGTTGTTTGGGCTCATCATATGTATACTGTTGGTATGGATATTGAT
>MH049722.1 - crab-eating macaque - Laos
TTTAATTTATCAGCATTTATTTTGGTTTTTTGGTCATCCTGAGGTTTATATTTTAATTCTTCCTGCTTTTGGTATTATTAGTCAAAGTACTCTTTATTTGACTGGTAAGAAGGAGGTGTTTGGTACTTTAGGTATGATTTATGCAATTTTAAGTATTGGTTTAATCGGTTGTGTTGTTTGGGCTCATCATATGTATACTGTTGGTATGGATATTGAT
>MH049721.1 - crab-eating macaque - Thailand
TTTAATTTATCAGCATTTATTTTGGTTTTTTGGTCATCCTGAGGTTTATATTTTAATTCTTCCTGCTTTTGGTATTATTAGTCAAAGTACTCTTTATTTGACTGGTAAGAAGGAGGTGTTTGGTACTTTAGGTATGATTTATGCAATTTTAAGTATTGGTTTAATTGGTTGTGTTGTTTGGGCTCATCATATGTATACTGTTGGTATGGATATTGAT
>MH049720.1 - crab-eating macaque - Thailand
TTTAATTTATCAGCATTTATTTTGGTTTTTTGGTCATCCTGAGGTTTATATTTTAATTCTTCCTGCTTTTGGTATTATTAGTCAAAGTACTCTTTACTTAACTGGTAAAAAGGAGGTGTTTGGTACTTTAGGTATGATTTATGCAATTTTAAGTATTGGTTTAATTGGTTGTGTTGTTTGGGCTCATCATATGTATACTGTTGGTATGGATATTGAT
>MH049719.1 - crab-eating macaque - Thailand
TTTGATTTATCAGCATTTATTTTGGTTTTTTGGTCATCCTGAGGTTTATATTTTAATTCTTCCTGCTTTTGGTATTATTAGTCAAAGTACTCTTTACTTAACTGGTAAAAAGGAGGTGTTTGGTACTTTAGGTATGATTTATGCAATTTTAAGTATTGGTTTAATTGGTTGTGTTGTTTGGGCTCATCATATGTATACTGTTGGTATGGATATTGAT
>MH049718.1 - crab-eating macaque - Thailand
TTTAATTTATCAGCATTTATTTTGGTTTTTTGGTCATCCTGAGGTTTATATTTTAATTCTTCCTGCTTTTGGTATTATTAGTCAAAGTACTCTTTATTTGACTGGTAAGAAGGAGGTGTTTGGTACTTTAGGTATGATTTATGCAATTTTAAGTATTGGTTTAATTGGTTGTGTTGTTTGGGCTCATCATATGTATACTGTTGGTATGGATATTGAT
>MH049717.1 - crab-eating macaque - Thailand
TTTAATTTATCAGCATTTATTTTGGTTTTTTGGTCATCCTGAGGTTTATATTTTAATTCTTCCTGCTTTTGGTATTATTAGTCAAAGTACTCTTTATTTGACTGGTAAAAAGGAGGTGTTTGGTACTTTAGGTATGATTTATGCAATTTTAAGTATTGGTTTAATTGGTTGTGTTGTTTGGGCTCATCATATGTATACTGTTGGTATGGATATTGAT
>MH049716.1 - crab-eating macaque - Thailand
TTTAATTTATCAGCATTTATTTTGGTTTTTTGGTCATCCTGAGGTTTATATTTTAATTCTTCCTGCTTTTGGTATTATTAGTCAAAGTACTCTTTATTTGACTGGTAAGAAGGAGGTGTTTGGTACTTTAGGTATGATTTATGCAATTTTAAGTATTGGTTTAATTGGTTGTGTTGTTTGGGCTCATCATATGTATACTGTTGGTATGGATATTGAT
>MH049715.1 - crab-eating macaque - Laos
TTTAATTTATCAGCATTTATTTTGGTTTTTTGGTCATCCTGAGGTTTATATTTTAATTCTTCCTGCTTTTGGTATTATTAGTCAAAGTACTCTTTATTTGACTGGTAAGAAGGAGGTGTTTGGTACTTTAGGTATGATTTATGCAATTTTAAGTATTGGTTTAATCGGTTGTGTTGTTTGGGCTCATCATATGTATACTGTTGGTATGGATATTGAT
>MH049714.1 - crab-eating macaque - Thailand
TTTAATTTATCAGCATTTATTTTGGTTTTTTGGTCATCCTGAGGTTTATATTTTAATTCTTCCTGCTTTTGGTATTATTAGTCAAAGTACTCTTTATTTGACTGGTAAGAAGGAGGTGTTTGGTACTTTAGGTATGATTTATGCAATTTTAAGTATTGGTTTAATCGGTTGTGTTGTTTGGGCTCATCATATGTATACTGTTGGTATGGATATTGAT
>MH049713.1 - crab-eating macaque - Thailand
TTTAATTTATCAGCATTTATTTTGGTTTTTTGGTCATCCTGAGGTTTATATTTTAATTCTTCCTGCTTTTGGTATTATTAGTCAAAGTACTCTTTATTTGACTGGTAAGAAGGAGGTGTTTGGTACTTTAGGTATGATTTATGCAATTTTAAGTATTGGTTTAATTGGTTGTGTTGTTTGGGCTCATCATATGTATACTGTTGGTATGGATATTGAT
>MH049712.1 - crab-eating macaque - Thailand
TTTGATTTATCAGCATTTATTTTGGTTTTTTGGTCATCCTGAGGTTTATATTTTAATTCTTCCTGCTTTTGGTATTATTAGTCAAAGTACTCTTTACTTAACTGGTAAAAAGGAGGTGTTTGGTACTTTAGGTATGATTTATGCGATTTTAAGTATTGGTTTGATTGGTTGTGTTGTTTGGGCTCATCATATGTATACTGTTGGTATGGATATTGAT
>MH049711.1 - crab-eating macaque - Thailand
TTTGATTTATCAGCATTTATTTTGGTTTTTTGGTCATCCTGAGGTTTATATTTTAATTCTTCCTGCTTTTGGTATTATTAGTCAAAGTACTCTTTACTTGACTGGTAAAAAGGAGGTGTTTGGTACTTTAGGTATGATTTATGCAATTTTAAGTATTGGTTTAATTGGTTGTGTTGTTTGGGCTCATCATATGTATACTGTTGGTATGGATATTGAT
>MH049710.1 - crab-eating macaque - Thailand
TTTGATTTATCAGCATTTATTTTGGTTTTTTGGTCATCCTGAGGTTTATATTTTAATTCTTCCTGCTTTTGGTATTATTAGTCAAAGTACTCTTTACTTGACTGGTAAAAAGGAGGTGTTTGGTACTTTAGGTATGATTTATGCAATTTTAAGTATTGGTTTAATTGGTTGTGTTGTTTGGGCTCATCATATGTATACTGTTGGTATGGATATTGAT
>MH049709.1 - crab-eating macaque - Thailand
TTTGATTTATCAGCATTTATTTTGGTTTTTTGGTCATCCTGAGGTTTATATTTTAATTCTTCCTGCTTTTGGTATTATTAGTCAAAGTACTCTTTACTTGACTGGTAAAAAGGAGGTGTTTGGTACTTTAGGTATGATTTATGCAATTTTAAGTATTGGTTTAATTGGTTGTGTTGTTTGGGCTCATCATATGTATACTGTTGGTATGGATATTGAT
>MH049708.1 - crab-eating macaque - Thailand
TTTAATTTATCAGCATTTATTTTGGTTTTTTGGTCATCCTGAGGTTTATATTTTAATTCTTCCTGCTTTTGGTATTATTAGTCAAAGTACTCTTTATTTGACTGGTAAAAAGGAGGTGTTTGGTACTTTAGGTATGATTTATGCAATTTTAAGTATTGGTTTAATTGGTTGTGTTGTTTGGGCTCATCATATGTATACTGTTGGTATGGATATTGAT
>MH049707.1 - crab-eating macaque - Thailand
TTTAATTTATCAGCATTTATTTTGGTTTTTTGGTCATCCTGAGGTTTATATTTTAATTCTTCCTGCTTTTGGTATTATTAGTCAAAGTACTCTTTATTTGACTGGTAAGAAGGAGGTGTTTGGTACTTTAGGTATGATTTATGCAATTTTAAGTATTGGTTTAATTGGTTGTGTTGTTTGGGCTCATCATATGTATACTGTTGGTATGGATATTGAT
>MH049706.1 - crab-eating macaque - Thailand
TTTGATTTATCAGCATTTATTTTGGTTTTTTGGTCATCCTGAGGTTTATATTTTAATTCTTCCTGCTTTTGGTATTATTAGTCAAAGTACTCTTTACTTGACTGGTAAAAAGGAGGTGTTTGGTACTTTAGGTATGATTTATGCAATTTTAAGTATTGGTTTAATTGGTTGTGTTGTTTGGGCTCATCATATGTATACTGTTGGTATGGATATTGAT
>MH049705.1 - crab-eating macaque - Thailand
TTTAATTTATCAGCATTTATTTTGGTTTTTTGGTCATCCTGAGGTTTATATTTTAATTCTTCCTGCTTTTGGTATTATTAGTCAAAGTACTCTTTATTTGACTGGTAAAAAGGAGGTGTTTGGTACTTTAGGTATGATTTATGCAATTTTAAGTATTGGTTTAATTGGTTGTGTTGTTTGGGCTCATCATATGTATACTGTTGGTATGGATATTGAT
>MH049704.1 - crab-eating macaque - Thailand
TTTAATTTATCAGCATTTATTTTGGTTTTTTGGTCATCCTGAGGTTTATATTTTAATTCTTCCTGCTTTTGGTATTATTAGTCAAAGTACTCTTTATTTAACTGGTAAAAAGGAGGTGTTTGGTACTTTAGGTATGATTTATGCAATTTTAAGTATTGGTTTAATTGGTTGTGTTGTTTGGGCTCATCATATGTATACTGTTGGTATGGATATTGAT
>MH049703.1 - crab-eating macaque - Thailand
TTTAATTTATCAGCATTTATTTTGGTTTTTTGGTCATCCTGAGGTTTATATTTTAATTCTTCCTGCTTTTGGTATTATTAGTCAAAGTACTCTTTATTTGACTGGTAAAAAGGAGGTGTTTGGTACTTTAGGTATGATTTATGCAATTTTAAGTATTGGTTTAATTGGTTGTGTTGTTTGGGCTCATCATATGTATACTGTTGGTATGGATATTGAT
>MH049702.1 - crab-eating macaque - Thailand
TTTAATTTATCAGCATTTATTTTGGTTTTTTGGTCATCCTGAGGTTTATATTTTAATTCTTCCTGCTTTTGGTATTATTAGTCAAAGTACTCTCTATTTAACTGGTAAAAAGGAGGTGTTTGGTACTTTAGGTATGATTTATGCAATTTTAAGTATTGGTTTAATTGGTTGTGTTGTTTGGGCTCATCATATGTATACTGTTGGTATGGATATTGAT
>MH049701.1 - crab-eating macaque - Thailand
TTTAATTTATCAGCATTTATTTTGGTTTTTTGGTCATCCTGAGGTTTATATTTTAATTCTTCCTGCTTTTGGTATTATTAGTCAAAGTACTCTTTATTTAACTGGTAAGAAGGAGGTGTTTGGTACTTTAGGTATGATTTATGCAATTTTAAGTATTGGTTTAATTGGTTGTGTTGTTTGGGCTCATCATATGTATACTGTTGGTATGGATATTGAT
>MH049700.1 - crab-eating macaque - Thailand
TTTGATTTATCAGCATTTATTTTGGTTTTTTGGTCATCCTGAGGTTTATATTTTAATTCTTCCTGCTTTTGGTATTATTAGTCAAAGTACTCTTTACTTGACTGGTAAAAAGGAGGTGTTTGGTACTTTAGGTATGATTTATGCAATTTTAAGTATTGGTTTAATTGGTTGTGTTGTTTGGGCTCATCATATGTATACTGTTGGTATGGATATTGAT
>MH049699.1 - crab-eating macaque - Thailand
TTTAATTTATCAGCATTTATTTTGGTTTTTTGGTCATCCTGAGGTTTATATTTTAATTCTTCCTGCTTTTGGTATTATTAGTCAAAGTACTCTTTATTTGACTGGTAAGAAGGAGGTGTTTGGTACTTTAGGTATGATTTATGCAATTTTAAGTATTGGTTTAATTGGTTGTGTTGTTTGGGCTCATCATATGTATACTGTTGGTATGGATATTGAT
>MH049698.1 - crab-eating macaque - Thailand
TTTGATTTATCAGCATTTATTTTGGTTTTTTGGTCATCCTGAGGTTTATATTTTAATTCTTCCTGCTTTTGGTATTATTAGTCAAAGTACTCTTTACTTGACTGGTAAAAAGGAGGTGTTTGGTACTTTAGGTATGATTTATGCAATTTTAAGTATTGGTTTAATTGGTTGTGTTGTTTGGGCTCATCATATGTATACTGTTGGTATGGATATTGAT
>MH049697.1 - crab-eating macaque - Thailand
TTTAATTTATCAGCATTTATTTTGGTTTTTTGGTCATCCTGAGGTTTATATTTTAATTCTTCCTGCTTTTGGTATTATTAGTCAAAGTACTCTTTATTTGACTGGTAAAAAGGAGGTGTTTGGTACTTTAGGTATGATTTATGCAATTTTAAGTATTGGTTTAATTGGTTGTGTTGTCTGGGCTCATCATATGTATACTGTTGGTATGGATATTGAT
>MG995852.1 - human - Iran
TTTGATTTATCAGCATTTGTTTTGGTTTTTTGGTCATCCAGAAGTTTATATTTTAATTTTACCTGCTTTCGGTATTATTAGTCAATGTACCTTGTATTTGACTGGTAAAAAAGAAGTTTTTGGTTATTTGGGTATGGTTTATGCTATTTTAAGTATTGGTTTAATTGGTTGTGTAGTTTGAGCTCATCACATGTATACTGTTGGAATGGATTTTGAT
>LC317043.1 - silvered leaf monkey - Malaysia
TTTGATTTATCAACATTTGTTTTGGTTTTTTGGTCATCCTGAAGTTTATATTTTGATTCTTCCTGCTTTTGGTATTATTAGTCAAAGTACTCTTTATTTAACTGGTAAAAAGGAGGTGTTTGGTACTTTAGGTATAATTTATGCTATTTTAAGTATTGGTTTAATTGGTTGTGTTGTTTGGGCTCATCATATGTATACTGTTGGTATGGATATTGAT
>LC317041.1 - silvered leaf monkey - Malaysia
TTTGATTTATCAACATTTGTTTTGGTTTTTTGGTCATCCTGAAGTTTATATTTTGATTCTTCCTGCTTTTGGTATTATTAGTCAAAGTACTCTTTATTTAACTGGTAAAAAGGAGGTGTTTGGTACTTTAGGTATAATTTATGCTATTTTAAGTATTGGTTTAATTGGTTGTGTTGTTTGGGCTCATCATATGTATACTGTTGGTATGGATATTGAT
>LC317040.1 - silvered leaf monkey - Malaysia
TTTGATTTATCAACATTTGTTTTGGTTTTTTGGTCATCCTGAGGTTTATATTTTGATTCTTCCTGCTTTTGGTATTATTAGTCAAAGTACTCTTTATTTAACTGGTAAAAAGGAGGTGTTTGGTACTTTGGGTATAATTTATGCTATTTTAAGTATTGGTTTAATTGGTTGTGTTGTTTGGGCTCATCATATGTATACTGTTGGTATGGATATTGAT
>LC317039.1 - silvered leaf monkey - Malaysia
TTTGATTTATCAACATTTGTTTTGGTTTTTTGGTCATCCTGAGGTTTATATTTTGATTCTTCCTGCTTTTGGTATTATTAGTCAAAGTACTCTTTATTTAACTGGTAAAAAGGAGGTGTTTGGTACTTTGGGTATAATTTATGCTATTTTAAGTATTGGTTTAATTGGTTGTGTTGTTTGGGCTCATCATATGTATACTGTTGGTATGGATATTGAT
>LC317038.1 - silvered leaf monkey - Malaysia
TTTGATTTATCAACATTTGTTTTGGTTTTTTGGTCATCCTGAAGTTTATATTTTGATTCTTCCTGCTTTTGGTATTATTAGTCAAAGTACTCTTTATTTAACTGGTAAAAAGGAGGTGTTTGGTACTTTAGGTATAATTTATGCTATTTTAAGTATTGGTTTAATTGGTTGTGTTGTTTGGGCTCATCATATGTATACTGTTGGTATGGATATTGAT
>LC317037.1 - silvered leaf monkey - Malaysia
TTTGATTTATCAACATTTGTTTTGGTTTTTTGGTCATCCTGAAGTTTATATTTTGATTCTTCCTGCTTTTGGTATTATTAGTCAAAGTACTCTTTATTTAACTGGTAAAAAGGAGGTGTTTGGTACTTTAGGTATAATTTATGCTATTTTAAGTATTGGTTTAATTGGTTGTGTTGTTTGGGCTCATCATATGTATACTGTTGGTATGGATATTGAT
>LC317036.1 - silvered leaf monkey - Malaysia
TTTGATTTATCAACATTTGTTTTGGTTTTTTGGTCATCCTGAAGTTTATATTTTGATTCTTCCTGCTTTTGGTATTATTAGTCAAAGTACTCTTTATTTAACTGGTAAAAAGGAGGTGTTTGGTACTTTAGGTATGATTTATGCTATTTTAAGTATTGGTTTAATTGGTTGTGTTGTTTGGGCTCATCATATGTATACTGTTGGTATGGATATTGAT
>LC317035.1 - silvered leaf monkey - Malaysia
TTTGATTTATCAACATTTGTTTTGGTTTTTTGGTCATCCTGAAGTTTATATTTTGATTCTTCCTGCTTTTGGTATTATTAGTCAAAGTACTCTTTATTTAACTGGTAAAAAGGAGGTGTTTGGTACTTTAGGTATAATTTATGCTATTTTAAGTATTGGTTTAATTGGTTGTGTTGTTTGGGCTCATCATATGTATACTGTTGGTATGGATATTGAT
>LC317034.1 - silvered leaf monkey - Malaysia
TTTGATTTATCAACATTTGTTTTGGTTTTTTGGTCATCCTGAGGTTTATATTTTGATTCTTCCTGCTTTTGGTATTATTAGTCAAAGTACTCTTTATTTAACTGGTAAAAAGGAGGTGTTTGGTACTTTGGGTATAATTTATGCTATTTTAAGTATTGGTTTAATTGGTTGTGTTGTTTGGGCTCATCATATGTATACTGTTGGTATAGATATTGAT
>LC317033.1 - silvered leaf monkey - Malaysia
TTTGATTTATCAACATTTGTTTTGGTTTTTTGGTCATCCTGAGGTTTATATTTTGATTCTTCCTGCTTTTGGTATTATTAGTCAAAGTACTCTTTATTTAACTGGTAAAAAGGAGGTGTTTGGTACTTTGGGTATAATTTATGCTATTTTAAGTATTGGTTTAATTGGTTGTGTTGTTTGGGCTCATCATATGTATACTGTTGGTATGGATATTGAT
>LC317032.1 - silvered leaf monkey - Malaysia
TTTGATTTATCAACATTTGTTTTGGTTTTTTGGTCATCCTGAGGTTTATATTTTGATTCTTCCTGCTTTTGGTATTATTAGTCAAAGTACTCTTTATTTAACTGGTAAAAAGGAGGTGTTTGGTACTTTGGGTATAATTTATGCTATTTTAAGTATTGGTTTAATTGGTTGTGTTGTTTGGGCTCATCATATGTATACTGTTGGTATAGATATTGAT
>LC317031.1 - proboscis monkey - Malaysia
TTTGATTTATCAACATTTGTTTTGGTTTTTTGGTCATCCTGAGGTTTATATTTTGATTCTTCCTGCTTTTGGTATTATTAGTCAAAGTACTCTTTATTTAACTGGTAAAAAGGAGGTGTTTGGTACTTTGGGTATAATTTATGCTATTTTAAGTATTGGTTTAATTGGTTGTGTTGTTTGGGCTCATCATATGTATACTGTTGGTATGGATATTGAT
>LC317030.1 - proboscis monkey - Malaysia
TTTGATTTATCAACATTTGTTTTGGTTTTTTGGTCATCCTGAAGTTTATATTTTGATTCTTCCTGCTTTTGGTATTATTAGTCAAAGTACTCTTTATTTAACTGGTAAAAAGGAGGTGTTTGGTACTTTAGGTATAATTTATGCTATTTTAAGTATTGGTTTAATTGGTTGTGTTGTTTGGGCTCATCATATGTATACTGTTGGTATGGATATTGAT
>LC317029.1 - proboscis monkey - Malaysia
TTTGATTTATCAACATTTGTTTTGGTTTTTTGGTCATCCTGAAGTTTATATTTTGATTCTTCCTGCTTTTGGTATTATTAGTCAAAGTACTCTTTATTTAACTGGTAAAAAGGAGGTGTTTGGTACTTTAGGTATAATTTATGCTATTTTAAGTATTGGTTTAATTGGTTGTGTTGTTTGGGCTCATCATATGTATACTGTTGGTATGGATATTGAT
>LC317027.1 - proboscis monkey - Malaysia
TTTGATTTATCAACATTTGTTTTGGTTTTTTGGTCATCCTGAAGTTTATATTTTGATTCTTCCTGCTTTTGGTATTATTAGTCAAAGTACTCTTTATTTAACTGGTAAAAAGGAGGTGTTTGGTACTTTAGGTATAATTTATGCTATTTTAAGTATTGGTTTAATTGGTTGTGTTGTTTGGGCTCATCATATGTATACTGTTGGTATGGATATTGAT
>LC317026.1 - proboscis monkey - Malaysia
TTTGATTTATCAACATTTGTTTTGGTTTTTTGGTCATCCTGAGGTTTATATTTTGATTCTTCCTGCTTTTGGTATTATTAGTCAAAGTACTCTTTATTTAACTGGTAAAAAGGAGGTGTTTGGTACTTTAGGTATAATTTATGCTATTTTAAGTATTGGTTTAATTGGTTGTGTTGTTTGGGCTCATCATATGTATACTGTTGGTATGGATATTGAT
>LC317025.1 - proboscis monkey - Malaysia
TTTGATTTATCAACATTTGTTTTGGTTTTTTGGTCATCCTGAGGTTTATATTTTGATTCTTCCTGCTTTTGGTATTATTAGTCAAAGTACTCTTTATTTAACTGGTAAAAAGGAGGTGTTTGGTACTTTGGGTATAATTTATGCTATTTTAAGTATTGGTTTAATTGGTTGTGTTGTTTGGGCTCATCATATGTATACTGTTGGTATGGATATTGAT
>LC317024.1 - proboscis monkey - Malaysia
TTTGATTTATCAACATTTGTTTTGGTTTTTTGGTCATCCTGAGGTTTATATTTTGATTCTTCCTGCTTTTGGTATTATTAGTCAAAGTACTCTTTATTTAACTGGTAAAAAGGAGGTGTTTGGTACTTTGGGTATAATTTATGCTATTTTAAGTATTGGTTTAATTGGTTGTGTTGTTTGGGCTCATCATATGTATACTGTTGGTATGGATATTGAT
>LC317023.1 - crab-eating macaque - Malaysia
TTTGATTTATCAACATTTGTTTTGGTTTTTTGGTCATCCTGAAGTTTATATTTTGATTCTTCCTGCTTTTGGTATTATTAGTCAAAGTACTCTTTATTTAACTGGTAAAAAGGAGGTGTTTGGTACTTTAGGTATAATTTATGCTATTTTAAGTATTGGTTTAATTGGTTGTGTTGTTTGGGCTCATCATATGTATACTGTTGGTATGGATATTGAT
>LC317022.1 - crab-eating macaque - Malaysia
TTTGATTTATCAACATTTGTTTTGGTTTTTTGGTCATCCTGAAGTTTATATTTTGATTCTTCCTGCTTTTGGTATTATTAGTCAAAGTACTCTTTATTTAACTGGTAAAAAGGAGGTGTTTGGTACTTTAGGTATGATTTATGCTATTTTAAGTATTGGTTTAATTGGTTGTGTTGTTTGGGCTCATCATATGTATACTGTTGGTATGGATATTGAT
>LC317021.1 - crab-eating macaque - Malaysia
TTTGATTTATCAACATTTGTTTTGGTTTTTTGGTCATCCTGAGGTTTATATTTTGATTCTTCCTGCTTTTGGTATTATTAGTCAAAGTACTCTTTATTTAACTGGTAAAAAGGAGGTGTTTGGTACTTTGGGTATAATTTATGCTATTTTAAGTATTGGTTTAATTGGTTGTGTTGTTTGGGCTCATCATATGTATACTGTTGGTATGGATATTGAT
>LC317019.1 - crab-eating macaque - Malaysia
TTTGATTTATCAACATTTGTTTTGGTTTTTTGGTCATCCTGAGGTTTATATTTTGATTCTTCCTGCTTTTGGTATTATTAGTCAAAGTACTCTTTATTTAACTGGTAAAAAGGAGGTGTTTGGTACTTTAGGTATAATTTATGCTATTTTAAGTATTGGTTTAATTGGTTGTGTTGTTTGGGCTCATCATATGTATACTGTTGGTATGGATATTGAT
>LC317018.1 - crab-eating macaque - Malaysia
TTTGATTTATCAACATTTGTTTTGGTTTTTTGGTCATCCTGAAGTTTATATTTTGATTCTTCCTGCTTTTGGTATTATTAGTCAAAGTACTCTTTATTTAACTGGTAAAAAGGAGGTGTTTGGTACTTTAGGTATGATTTATGCTATTTTAAGTATTGGTTTAATTGGTTGTGTTGTTTGGGCTCATCATATGTATACTGTTGGTATGGATATTGAT
>LC317017.1 - crab-eating macaque - Malaysia
TTTGATTTATCAACATTTGTTTTGGTTTTTTGGTCATCCTGAAGTTTATATTTTGATTCTTCCTGCTTTTGGTATTATTAGTCAAAGTACTCTTTATTTAACTGGTAAAAAGGAGGTGTTTGGTACTTTAGGTATGATTTATGCTATTTTAAGTATTGGTTTAATTGGTTGTGTTGTTTGGGCTCATCATATGTATACTGTTGGTATGGATATTGAT
>LC317016.1 - crab-eating macaque - Malaysia
TTTGATTTATCAACATTTGTTTTGGTTTTTTGGTCATCCTGAAGTTTATATTTTGATTCTTCCTGCTTTTGGTATTATTAGTCAAAGTACTCTTTATTTAACTGGTAAAAAGGAGGTGTTTGGTACTTTAGGTATGATTTATGCTATTTTAAGTATTGGTTTAATTGGTTGTGTTGTTTGGGCTCATCATATGTATACTGTTGGTATGGATATTGAT
>LC198003.1 - proboscis monkey - Malaysia
TTTGATTTATCAACATTTGTTTTGGTTTTTTGGTCATCCTGAGGTTTATATTTTGATTCTTCCTGCTTTTGGTATTATTAGTCAAAGTACTCTTTATTTAACTGGTAAAAAGGAGGTGTTTGGTACTTTGGGTATAATTTATGCTATTTTAAGTATTGGTTTAATTGGTTGTGTTGTTTGGGCTCATCATATGTATACTGTTGGTATGGATATTGAT
>LC198002.1 - proboscis monkey - Malaysia
TTTGATTTATCAACATTTGTTTTGGTTTTTTGGTCATCCTGAAGTTTATATTTTGATTCTTCCTGCTTTTGGTATTATTAGTCAAAGTACTCTTTATTTAACTGGTAAAAAGGAGGTGTTTGGTACTTTAGGTATAATTTATGCTATTTTAAGTATTGGTTTAATTGGTTGTGTTGTTTGGGCTCATCATATGTATACTGTTGGTATGGATATTGAT
>LC198001.1 - proboscis monkey - Malaysia
TTTGATTTATCAACATTTGTTTTGGTTTTTTGGTCATCCTGAAGTTTATATTTTGATTCTTCCTGCTTTTGGTATTATTAGTCAAAGTACTCTTTATTTAACTGGTAAAAAGGAGGTGTTTGGTACTTTAGGTATAATTTATGCTATTTTAAGTATTGGTTTAATTGGTTGTGTTGTTTGGGCTCATCATATGTATACTGTTGGTATGGATATTGAT
>LC197999.1 - proboscis monkey - Malaysia
TTTGATTTATCAACATTTGTTTTGGTTTTTTGGTCATCCTGAAGTTTATATTTTGATTCTTCCTGCTTTTGGTATTATTAGTCAAAGTACTCTTTATTTAACTGGTAAAAAGGAGGTGTTTGGTACTTTAGGTATAATTTATGCTATTTTAAGTATTGGTTTAATTGGTTGTGTTGTTTGGGCTCATCATATGTATACTGTTGGTATGGATATTGAT
>LC197998.1 - proboscis monkey - Malaysia
TTTGATTTATCAACATTTGTTTTGGTTTTTTGGTCATCCTGAGGTTTATATTTTGATTCTTCCTGCTTTTGGTATTATTAGTCAAAGTACTCTTTATTTAACTGGTAAAAAGGAGGTGTTTGGTACTTTAGGTATAATTTATGCTATTTTAAGTATTGGTTTAATTGGTTGTGTTGTTTGGGCTCATCATATGTATACTGTTGGTATGGATATTGAT
>LC197997.1 - proboscis monkey - Malaysia
TTTGATTTATCAACATTTGTTTTGGTTTTTTGGTCATCCTGAGGTTTATATTTTGATTCTTCCTGCTTTTGGTATTATTAGTCAAAGTACTCTTTATTTAACTGGTAAAAAGGAGGTGTTTGGTACTTTGGGTATAATTTATGCTATTTTAAGTATTGGTTTAATTGGTTGTGTTGTTTGGGCTCATCATATGTATACTGTTGGTATGGATATTGAT
>LC197996.1 - proboscis monkey - Malaysia
TTTGATTTATCAACATTTGTTTTGGTTTTTTGGTCATCCTGAGGTTTATATTTTGATTCTTCCTGCTTTTGGTATTATTAGTCAAAGTACTCTTTATTTAACTGGTAAAAAGGAGGTGTTTGGTACTTTGGGTATAATTTATGCTATTTTAAGTATTGGTTTAATTGGTTGTGTTGTTTGGGCTCATCATATGTATACTGTTGGTATGGATATTGAT
>LC197995.1 - proboscis monkey - Malaysia
TTTGATTTATCAACATTTGTTTTGGTTTTTTGGTCATCCTGAGGTTTATATTTTGATTCTTCCTGCTTTTGGTATTATTAGTCAAAGTACTCTTTATTTAACTGGTAAAAAGGAGGTGTTTGGTACTTTGGGTATAATTTATGCTATTTTAAGTATTGGTTTAATTGGTTGTGTTGTTTGGGCTCATCATATGTATACTGTTGGTATAGATATTGAT
>LC197994.1 - proboscis monkey - Malaysia
TTTGATTTATCAACATTTGTTTTGGTTTTTTGGTCATCCTGAAGTTTATATTTTGATTCTTCCTGCTTTTGGTATTATTAGTCAAAGTACTCTTTATTTAACTGGTAAAAAGGAGGTGTTTGGTACTTTAGGTATAATTTATGCTATTTTAAGTATTGGTTTAATTGGTTGTGTTGTTTGGGCTCATCATATGTATACTGTTGGTATGGATATTGAT
>LC197993.1 - crab-eating macaque - Malaysia
TTTGATTTATCAACATTTGTTTTGGTTTTTTGGTCATCCTGAAGTTTATATTTTGATTCTTCCTGCTTTTGGTATTATTAGTCAAAGTACTCTTTATTTAACTGGTAAAAAGGAGGTGTTTGGTACTTTAGGTATAATTTATGCTATTTTAAGTATTGGTTTAATTGGTTGTGTTGTTTGGGCTCATCATATGTATACTGTTGGTATGGATATTGAT
>LC197992.1 - crab-eating macaque - Malaysia
TTTGATTTATCAACATTTGTTTTGGTTTTTTGGTCATCCTGAAGTTTATATTTTGATTCTTCCTGCTTTTGGTATTATTAGTCAAAGTACTCTTTATTTAACTGGTAAAAAGGAGGTGTTTGGTACTTTAGGTATAATTTATGCTATTTTAAGTATTGGTTTAATTGGTTGTGTTGTTTGGGCTCATCATATGTATACTGTTGGTATGGATATTGAT
>LC197990.1 - crab-eating macaque - Malaysia
TTTGATTTATCAACATTTGTTTTGGTTTTTTGGTCATCCTGAGGTTTATATTTTGATTCTTCCTGCTTTTGGTATTATTAGTCAAAGTACTCTTTATTTAACTGGTAAAAAGGAGGTGTTTGGTACTTTGGGTATAATTTATGCTATTTTAAGTATTGGTTTAATTGGTTGTGTTGTTTGGGCTCATCATATGTATACTGTTGGTATGGATATTGAT
>LC197989.1 - crab-eating macaque - Malaysia
TTTGATTTATCAACATTTGTTTTGGTTTTTTGGTCATCCTGAGGTTTATATTTTGATTCTTCCTGCTTTTGGTATTATTAGTCAAAGTACTCTTTATTTAACTGGTAAAAAGGAGGTGTTTGGTACTTTGGGTATAATTTATGCTATTTTAAGTATTGGTTTAATTGGTTGTGTTGTTTGGGCTCATCATATGTATACTGTTGGTATGGATATTGAT
>LC197988.1 - crab-eating macaque - Malaysia
TTTGATTTATCAACATTTGTTTTGGTTTTTTGGTCATCCTGAGGTTTATATTTTGATTCTTCCTGCTTTTGGTATTATTAGTCAAAGTACTCTTTATTTAACTGGTAAAAAGGAGGTGTTTGGTACTTTGGGTATAATTTATGCTATTTTAAGTATTGGTTTAATTGGTTGTGTTGTTTGGGCTCATCATATGTATACTGTTGGTATGGATATTGAT
>LC197987.1 - crab-eating macaque - Malaysia
TTTGATTTATCAACATTTGTTTTGGTTTTTTGGTCATCCTGAAGTTTATATTTTGATTCTTCCTGCTTTTGGTATTATTAGTCAAAGTACTCTTTATTTAACTGGTAAAAAGGAGGTGTTTGGTACTTTAGGTATAATTTATGCTATTTTAAGTATTGGTTTAATTGGTTGTGTTGTTTGGGCTCATCATATGTATACTGTTGGTATGGATATTGAT
>LC197986.1 - crab-eating macaque - Malaysia
TTTGATTTATCAACATTTGTTTTGGTTTTTTGGTCATCCTGAAGTTTATATTTTGATTCTTCCTGCTTTTGGTATTATTAGTCAAAGTACTCTTTATTTAACTGGTAAAAAGGAGGTGTTTGGTACTTTAGGTATAATTTATGCTATTTTAAGTATTGGTTTAATTGGTTGTGTTGTTTGGGCTCATCATATGTATACTGTTGGTATGGATATTGAT
>LC197985.1 - crab-eating macaque - Malaysia
TTTGATTTATCAACATTTGTTTTGGTTTTTTGGTCATCCTGAGGTTTATATTTTGATTCTTCCTGCTTTTGGTATTATTAGTCAAAGTACTCTTTATTTAACTGGTAAAAAGGAGGTGTTTGGTACTTTGGGTATAATTTATGCTATTTTAAGTATTGGTTTAATTGGTTGTGTTGTTTGGGCTCATCATATGTATACTGTTGGTATGGATATTGAT
>LC197984.1 - crab-eating macaque - Malaysia
TTTGGTTTATCAACATTTGTTTTGGTTTTTTGGTCATCCTGAGGTTTATATTTTGATTCTTCCTGCTTTTGGTATTATTAGTCAAAGTACTCTTTATTTAACTGGTAAAAAGGAGGTGTTTGGTACTTTGGGTATAATTTATGCTATTTTAAGTATTGGTTTAATTGGTTGTGTTGTTTGGGCTCATCATATGTATACTGTTGGTATGGATATTGAT
>LC197981.1 - orangutan - Malaysia
TTTGATTTATCAACATTTGTTTTGGTTTTTTGGTCATCCTGAAGTTTATATTTTGATTCTTCCTGCTTTTGGTATTATTAGTCAAAGTACTCTTTATTTAACTGGTAAAAAGGAGGTGTTTGGTACTTTAGGTATAATTTATGCTATTTTAAGTATTGGTTTAATTGGTTGTGTTGTTTGGGCTCATCATATGTATACTGTTGGTATGGATATTGAT
>LC197980.1 - orangutan - Malaysia
TTTGATTTATCAACATTTGTTTTGGTTTTTTGGTCATCCTGAAGTTTATATTTTGATTCTTCCTGCTTTTGGTATTATTAGTCAAAGTACTCTTTATTTAACTGGTAAAAAGGAGGTGTTTGGTACTTTAGGTATGATTTATGCTATTTTAAGTATTGGTTTAATTGGTTGTGTTGTTTGGGCTCATCATATGTATACTGTTGGTATGGATATTGAT
>LC197979.1 - orangutan - Malaysia
TTTGATTTATCAACATTTGTTTTGGTTTTTTGGTCATCCTGAAGTTTATATTTTGATTCTTCCTGCTTTTGGTATTATTAGTCAAAGTACTCTTTATTTAACTGGTAAAAAGGAGGTGTTTGGTACTTTAGGTATGATTTATGCTATTTTAAGTATTGGTTTAATTGGTTGTGTTGTTTGGGCTCATCATATGTATACTGTTGGTATGGACATTGAT
>LC197978.1 - orangutan - Malaysia
TTTGATTTATCAACATTTGTTTTGGTTTTTTGGTCATCCTGAGGTTTATATTTTGATTCTTCCTGCTTTTGGTATTATTAGTCAAAGTACTCTTTATTTAACTGGTAAAAAGGAGGTGTTTGGTACTTTGGGTATAATTTATGCTATTTTAAGTATTGGTTTAATTGGTTGTGTTGTTTGGGCTCATCATATGTATACTGTTGGTATGGATATTGAT
>LC197977.1 - orangutan - Malaysia
TTTGATTTATCAACATTTGTTTTGGTTTTTTGGTCATCCTGAAGTTTATATTTTGATTCTTCCTGCTTTTGGTATTATTAGTCAAAGTACTCTTTATTTAACTGGTAAAAAGGAGGTGTTTGGTACTTTAGGTATAATTTATGCTATTTTAAGTATTGGTTTAATTGGTTGTGTTGTTTGGGCTCATCATATGTATACTGTTGGTATGGATATTGAT
>LC197975.1 - orangutan - Malaysia
TTTGATTTATCAACATTTGTTTTGGTTTTTTGGTCATCCTGAAGTTTATATTTTGATTCTTCCTGCTTTTGGTATTATTAGTCAAAGTACTCTTTATTTAACTGGTAAAAAGGAGGTGTTTGGTACTTTAGGTATAATTTATGCTATTTTAAGTATTGGTTTAATTGGTTGTGTTGTTTGGGCTCATCATATGTATACTGTTGGTATGGATATTGAT
>LC197972.1 - orangutan - Malaysia
TTTGATTTATCAACATTTGTTTTGGTTTTTTGGTCATCCTGAAGTTTATATTTTGATTCTTCCTGCTTTTGGTATTATTAGTCAAAGTACTCTTTATTTAACTGGTAAAAAGGAGGTGTTTGGTACTTTAGGTATGATTTATGCTATTTTAAGTATTGGTTTAATTGGTTGTGTTGTTTGGGCTCATCATATGTATACTGTTGGTATGGATATTGAT
>LC197971.1 - orangutan - Malaysia
TTTGATTTATCAACATTTGTTTTGGTTTTTTGGTCATCCTGAGGTTTATATTTTGATTCTTCCTGCTTTTGGTATTATTAGTCAAAGTACTCTTTATTTAACTGGTAAAAAGGAGGTGTTTGGTACTTTGGGTATAATTTATGCTATTTTAAGTATTGGTTTAATTGGTTGTGTTGTTTGGGCTCATCATATGTATACTGTTGGTATGGATATTGAT
>LC197969.1 - orangutan - Malaysia
TTTGATTTATCAACATTTGTTTTGGTTTTTTGGTCATCCTGAAGTTTATATTTTGATTCTTCCTGCTTTTGGTATTATTAGTCAAAGTACTCTTTATTTAACTGGTAAAAAGGAGGTGTTTGGTACTTTAGGTATAATTTATGCTATTTTAAGTATTGGTTTAATTGGTTGTGTTGTTTGGGCTCATCATATGTATACTGTTGGTATGGATATTGAT
>LC197968.1 - orangutan - Malaysia
TTTGATTTATCAACATTTGTTTTGGTTTTTTGGTCATCCTGAGGTTTATATTTTGATTCTTCCTGCTTTTGGTATTATTAGTCAAAGTACTCTTTATTTAACTGGTAAAAAGGAGGTGTTTGGTACTTTGGGTATAATTTATGCTATTTTAAGTATTGGTTTAATTGGTTGTGTTGTTTGGGCTCATCATATGTATACTGTTGGTATGGATATTGAT
>LC197967.1 - orangutan - Malaysia
TTTGATTTATCAACATTTGTTTTGGTTTTTTGGTCATCCTGAGGTTTATATTTTGATTCTTCCTGCTTTTGGTATTATTAGTCAAAGTACTCTTTATTTAACTGGTAAAAAGGAGGTGTTTGGTACTTTAGGTATAATTTATGCTATTTTAAGTATTGGTTTGATTGGTTGTGTTGTTTGGGCTCATCATATGTATACTGTTGGTATGGATATTGAT
>LC197966.1 - orangutan - Malaysia
TTTGATTTATCAACATTTGTTTTGGTTTTTTGGTCATCCTGAGGTTTATATTTTGATTCTTCCTGCTTTTGGTATTATTAGTCAAAGTACTCTTTATTTAACTGGTAAAAAGGAGGTGTTTGGTACTTTGGGTATAATTTATGCTATTTTAAGTATTGGTTTAATTGGTTGTGTTGTTTGGGCTCATCATATGTATACTGTTGGTATGGATATTGAT
>LC197963.1 - slow loris - Malaysia
TCTTATTTATCAACATCTTTTTTGGTTTTTTGGACATCCTGAGGTTTATATTTTGATTTTACCTGCTTTTGGTATTATTAGTCAGTGTACTCTTTATTTAACTGGTAAAAAGGAGGTTTTTGGTTATCTTGGTATGGTTTATGCTATTTTAAGTATTGGTTTGATTGGTTGTGTTGTTTGGGCTCATCATATGTATACTGTTGGTATGGATTTTGAT
>LC197962.1 - slow loris - Malaysia
TCTTATTTATCAACATCTTTTTTGGTTTTTTGGACATCCTGAGGTTTATATTTTGATTTTACCTGCTTTTGGTATTATTAGTCAGTGTACTCTTTATTTAACTGGTAAAAAGGAGGTTTTTGGTTATCTTGGTATGGTTTATGCTATTTTAAGTATTGGTTTGATTGGTTGTGTTGTTTGGGCTCATCATATGTATACTGTTGGTATGGATTTTGAT
>LC197961.1 - slow loris - Malaysia
TCTTATTTATCAACATCTTTTTTGGTTTTTTGGGCATCCTGAGGTTTATATTTTGATTTTACCTGCTTTTGGTATTATTAGTCAGTGTACTCTTTATTTAACTGGTAAAAAGGAGGTTTTTGGTTATCTTGGTATGGTTTATGCTATTTTAAGTATTGGTTTGATTGGTTGTGTTGTTTGGGCTCATCATATGTATACTGTTGGTATGGATTTTGAT
>LC197960.1 - slow loris - Malaysia
TCTTATTTATCAACATCTTTTTTGGTTTTTTGGGCATCCTGAGGTTTATATTTTGATTTTACCTGCTTTTGGTATTATTAGTCAGTGTACTCTTTATTTAACTGGTAAAAAGGAGGTTTTTGGTTATCTTGGTATGGTTTATGCTATTTTAAGTATTGGTTTGATTGGTTGTGTTGTTTGGGCTCATCATATGTATACTGTTGGTATGGATTTTGAT
>LC197959.1 - slow loris - Malaysia
TCTTATTTATCAACATCTTTTTTGGTTTTTTGGACATCCTGAGGTTTATATTTTGATTTTACCTGCTTTTGGTATTATTAGTCAGTGTACTCTTTATTTAACTGGTAAAAAGGAGGTTTTTGGTTATCTTGGTATGGTTTATGCTATTTTAAGTATTGGTTTGATTGGTTGTGTTGTTTGGGCTCATCATATGTATACTGTTGGTATGGATTTTGAT
>LC197958.1 - slow loris - Malaysia
TCTTATTTATCAACATCTTTTTTGGTTTTTTGGGCATCCTGAGGTTTATATTTTGATTTTACCTGCTTTTGGTATTATTAGTCAGTGTACTCTTTATTTAACTGGTAAAAAGGAGGTTTTTGGTTATCTTGGTATGGTTTATGCTATTTTAAGTATTGGTTTGATTGGTTGTGTTGTTTGGGCTCATCATATGTATACTGTTGGTATGGATTTTGAT
>LC197957.1 - slow loris - Malaysia
TCTTATTTATCAACATCTTTTTTGGTTTTTTGGACATCCTGAGGTTTATATTTTGATTTTACCTGCTTTTGGTATTATTAGTCAGTGTACTCTTTATTTAACTGGTAAAAAGGAGGTTTTTGGTTATCTTGGTATGGTTTATGCTATTTTAAGTATTGGTTTGATTGGTTGTGTTGTTTGGGCTCATCATATGTATACTGTTGGTATGGATTTTGAT
>LC197956.1 - slow loris - Malaysia
TCTTATTTATCAACATCTTTTTTGGTTTTTTGGACATCCTGAGGTTTATATTTTGATTTTACCTGCTTTTGGTATTATTAGTCAGTGTACTCTTTATTTAACTGGTAAAAAGGAGGTTTTTGGTTATCTTGGTATGGTTTATGCTATTTTAAGTATTGGTTTGATTGGTTGTGTTGTTTGGGCTCATCATATGTATACTGTTGGTATGGATTTTGAT
>LC197955.1 - slow loris - Malaysia
TCTTATTTATCAACATCTTTTTTGGTTTTTTGGACATCCTGAGGTTTATATTTTGATTTTACCTGCTTTTGGTATTATTAGTCAGTGTACTCTTTATTTAACTGGTAAAAAGGAGGTTTTTGGTTATCTTGGTATGGTTTATGCTATTTTAAGTATTGGTTTGATTGGTTGTGTTGTTTGGGCTCATCATATGTATACTGTTGGTATGGATTTTGAT
>LC197954.1 - slow loris - Malaysia
TCTTATTTATCAACATCTTTTTTGGTTTTTTGGACATCCTGAGGTTTATATTTTGATTTTACCTGCTTTTGGTATTATTAGTCAGTGTACTCTTTATTTAACTGGTAAAAAGGAGGTTTTTGGTTATCTTGGTATGGTTTATGCTATTTTAAGTATTGGTTTGATTGGTTGTGTTGTTTGGGCTCATCATATGTATACTGTTGGTATGGATTTTGAT
>LC197953.1 - slow loris - Malaysia
TCTTATTTATCAACATCTTTTTTGGTTTTTTGGACATCCTGAGGTTTATATTTTGATTTTACCTGCTTTTGGTATTATTAGTCAGTGTACTCTTTATTTAACTGGTAAAAAGGAGGTTTTTGGTTATCTTGGTATGGTTTATGCTATTTTAAGTATTGGTTTGATTGGTTGTGTTGTTTGGGCTCATCATATGTATACTGTTGGTATGGATTTTGAT
>LC197952.1 - slow loris - Malaysia
TCTTATTTATCAACATCTTTTTTGGTTTTTTGGACATCCTGAGGTTTATATTTTGATTTTACCTGCTTTTGGTATTATTAGTCAGTGTACTCTTTATTTAACTGGTAAAAAGGAGGTTTTTGGTTATCTTGGTATGGTTTATGCTATTTTAAGTATTGGTTTGATTGGTTGTGTTGTTTGGGCTCATCATATGTATACTGTTGGTATGGATTTTGAT
>LC197951.1 - slow loris - Malaysia
TCTTATTTATCAACATCTTTTTTGGTTTTTTGGACATCCTGAGGTTTATATTTTGATTTTACCTGCTTTTGGTATTATTAGTCAGTGTACTCTTTATTTAACTGGTAAAAAGGAGGTTTTTGGTTATCTTGGTATGGTTTATGCTATTTTAAGTATTGGTTTGATTGGTTGTGTTGTTTGGGCTCATCATATGTATACTGTTGGTATGGATTTTGAT
>LC197950.1 - slow loris - Malaysia
TCTTATTTATCAACATCTTTTTTGGTTTTTTGGACATCCTGAGGTTTATATTTTGATTTTACCTGCTTTTGGTATTATTAGTCAGTGTACTCTTTATTTAACTGGTAAAAAGGAGGTTTTTGGTTATCTTGGTATGGTTTATGCTATTTTAAGTATTGGTTTGATTGGTTGTGTTGTTTGGGCTCATCATATGTATACTGTTGGTATGGATTTTGAT
>LC197949.1 - slow loris - Malaysia
TCTTATTTATCAACATCTTTTTTGGTTTTTTGGACATCCTGAGGTTTATATTTTGATTTTACCTGCTTTTGGTATTATTAGTCAGTGTACTCTTTATTTAACTGGTAAAAAGGAGGTTTTTGGTTATCTTGGTATGGTTTATGCTATTTTAAGTATTGGTTTGATTGGTTGTGTTGTTTGGGCTCATCATATGTATACTGTTGGTATGGATTTTGAT
>LC197948.1 - slow loris - Malaysia
TCTTATTTATCAACATCTTTTTTGGTTTTTTGGACATCCTGAGGTTTATATTTTGATTTTACCTGCTTTTGGTATTATTAGTCAGTGTACTCTTTATTTAACTGGTAAAAAGGAGGTTTTTGGTTATCTTGGTATGGTTTATGCTATTTTAAGTATTGGTTTGATTGGTTGTGTTGTTTGGGCTCATCATATGTATACTGTTGGTATGGATTTTGAT
>LC197947.1 - slow loris - Malaysia
TCTTATTTATCAACATCTTTTTTGGTTTTTTGGACATCCTGAGGTTTATATTTTGATTTTACCTGCTTTTGGTATTATTAGTCAGTGTACTCTTTATTTAACTGGTAAAAAGGAGGTTTTTGGTTATCTTGGTATGGTTTATGCTATTTTAAGTATTGGTTTGATTGGTTGTGTTGTTTGGGCTCATCATATGTATACTGTTGGTATGGATTTTGAT
>LC197946.1 - slow loris - Malaysia
TCTTATTTATCAACATCTTTTTTGGTTTTTTGGACATCCTGAGGTTTATATTTTGATTTTACCTGCTTTTGGTATTATTAGTCAGTGTACTCTTTATTTAACTGGTAAAAAGGAGGTTTTTGGTTATCTTGGTATGGTTTATGCTATTTTAAGTATTGGTTTGATTGGTTGTGTTGTTTGGGCTCATCATATGTATACTGTTGGTATGGATTTTGAT
>LC179542.1 - human - Japan
TTTGATTTATCAGCATTTGTTTTGGTTTTTTGGTCATCCAGAAGTTTATATTTTAATTTTACCTGCTTTTGGTATTATTAGTCAATGTACTTTGTATTTGACTGGTAAAAAAGAAGTTTTTGGTTATTTGGGTATGGTTTATGCTATTTTAAGTATTGGTTTAATTGGTTGTGTAGTTTGAGCTCACCACATGTATACTGTTGGTATAGATTTTGAT
>LC179541.1 - human - Japan
TTTGATTTATCAGCATTTGTTTTGGTTTTTTGGTCATCCAGAAGTTTATATTTTAATTTTACCTGCTTTTGGTATTATTAGTCAATGTACTTTGTATTTGACTGGTAAAAAAGAAGTTTTTGGTTATTTGGGTATGGTTTATGCTATTTTAAGTATTGGTTTAATTGGTTGTGTAGTTTGAGCTCACCACATGTATACTGTTGGTATAGATTTTGAT
>LC179540.1 - human - Japan
TTTGATTTATCAGCATTTGTTTTGGTTTTTTGGTCATCCAGAAGTTTATATTTTAATTTTACCTGCTTTTGGTATTATTAGTCAATGTACTTTGTATTTGACTGGTAAAAAAGAAGTTTTTGGTTATTTGGGTATGGTTTATGCTATTTTAAGTATTGGTTTAATTGGTTGTGTAGTTTGAGCTCACCACATGTATACTGTTGGTATAGATTTTGAT
>LC179539.1 - human - Japan
TTTGATTTATCAGCATTTGTTTTGGTTTTTTGGTCATCCAGAAGTTTATATTTTAATTTTACCTGCTTTTGGTATTATTAGTCAATGTACTTTGTATTTGACTGGTAAAAAAGAAGTTTTTGGTTATTTGGGTATGGTTTATGCTATTTTAAGTATTGGTTTAATTGGTTGTGTAGTTTGAGCTCACCACATGTATACTGTTGGTATAGATTTTGAT
>LC179538.1 - human - Japan
TTTGATTTATCAGCATTTGTTTTGGTTTTTTGGTCATCCAGAAGTTTATATTTTAATTTTACCTGCTTTTGGTATTATTAGTCAATGTACTTTGTATTTGACTGGTAAAAAAGAAGTTTTTGGTTATTTGGGTATGGTTTATGCTATTTTAAGTATTGGTTTAATTGGTTGTGTAGTTTGAGCTCACCACATGTATACTGTTGGTATAGATTTTGAT
>LC179537.1 - human - Japan
TTTGATTTATCAGCATTTGTTTTGGTTTTTTGGTCATCCAGAAGTTTATATTTTAATTTTACCTGCTTTTGGTATTATTAGTCAATGTACTTTGTATTTGACTGGTAAAAAAGAAGTTTTTGGTTATTTGGGTATGGTTTATGCTATTTTAAGTATTGGTTTAATTGGTTGTGTAGTTTGAGCTCACCACATGTATACTGTTGGTATAGATTTTGAT
>LC179536.1 - human - Japan
TTTGATTTATCAGCATTTGTTTTGGTTTTTTGGTCATCCAGAAGTTTATATTTTAATTTTACCTGCTTTTGGTATTATTAGTCAATGTACTTTGTATTTGACTGGTAAAAAAGAAGTTTTTGGTTATTTGGGTATGGTTTATGCTATTTTAAGTATTGGTTTAATTGGTTGTGTAGTTTGAGCTCACCACATGTATACTGTTGGTATAGATTTTGAT
>LC179535.1 - human - Japan
TTTGATTTATCAGCATTTGTTTTGGTTTTTTGGTCATCCAGAAGTTTATATTTTAATTTTACCTGCTTTTGGTATTATTAGTCAATGTACTTTGTATTTGACTGGTAAAAAAGAAGTTTTTGGTTATTTGGGTATGGTTTATGCTATTTTAAGTATTGGTTTAATTGGTTGTGTAGTTTGAGCTCACCACATGTATACTGTTGGTATAGATTTTGAT
>LC179534.1 - human - Uganda
TTTGATTTATCAGCATTTGTTTTGGTTTTTTGGTCATCCAGAAGTTTATATTTTAATTTTACCTGCTTTCGGTATTATTAGTCAATGTACTTTGTATTTGACTGGTAAAAAAGAAGTTTTCGGTTATTTGGGTATGGTTTATGCTATTTTGAGTATTGGTTTAATTGGTTGTGTAGTTTGAGCTCATCATATGTATACTGTTGGTATAGATTTTGAT
>LC179533.1 - human - Uganda
TTTGATTTATCAGCATTTGTTTTGGTTTTTTGGTCATCCAGAAGTTTATATTTTAATTTTACCTGCTTTCGGTATTATTAGTCAATGTACTTTGTATTTGACTGGTAAAAAAGAAGTTTTCGGTTATTTGGGTATGGTTTATGCTATTTTGAGTATTGGTTTAATTGGTTGTGTAGTTTGAGCTCATCATATGTATACTGTTGGTATAGATTTTGAT
>LC179532.1 - human - Uganda
TTTGATTTATCAGCATTTGTTTTGGTTTTTTGGTCATCCAGAAGTTTATATTTTAATTTTACCTGCTTTCGGTATTATTAGTCAATGTACTTTGTATTTGACTGGTAAAAAAGAAGTTTTCGGTTATTTGGGTATGGTTTATGCTATTTTGAGTATTGGTTTAATTGGTTGTGTAGTTTGAGCTCATCATATGTATACTGTTGGTATAGATTTTGAT
>LC179531.1 - human - Uganda
TTTGATTTATCAGCATTTGTTTTGGTTTTTTGGTCATCCAGAAGTTTATATTTTAATTTTACCTGCTTTCGGTATTATTAGTCAATGTACTTTGTATTTGACTGGTAAAAAAGAAGTTTTCGGTTATTTGGGTATGGTTTATGCTATTTTGAGTATTGGTTTAATTGGTTGTGTAGTTTGAGCTCATCATATGTATACTGTTGGTATAGATTTTGAT
>LC179530.1 - human - Uganda
TTTGATTTATCAGCATTTGTTTTGGTTTTTTGGTCATCCAGAAGTTTATATTTTAATTTTACCTGCTTTCGGTATTATTAGTCAATGTACTTTGTATTTGACTGGTAAAAAAGAAGTTTTCGGTTATTTGGGTATGGTTTATGCTATTTTGAGTATTGGTTTAATTGGTTGTGTAGTTTGAGCTCATCATATGTATACTGTTGGTATAGATTTTGAT
>LC179529.1 - human - Uganda
TTTGATTTATCAGCATTTGTTTTGGTTTTTTGGTCATCCAGAAGTTTATATTTTAATTTTACCTGCTTTCGGTATTATTAGTCAATGTACTTTGTATTTGACTGGTAAAAAAGAAGTTTTCGGTTATTTGGGTATGGTTTATGCTATTTTGAGTATTGGTTTAATTGGTTGTGTAGTTTGAGCTCATCATATGTATACTGTTGGTATAGATTTTGAT
>LC179528.1 - human - Uganda
TTTGATTTATCAGCATTTGTTTTGGTTTTTTGGTCATCCAGAAGTTTATATTTTAATTTTACCTGCTTTCGGTATTATTAGTCAATGTACTTTGTATTTGACTGGTAAAAAAGAAGTTTTCGGTTATTTGGGTATGGTTTATGCTATTTTGAGTATTGGTTTAATTGGTTGTGTAGTTTGAGCTCATCATATGTATACTGTTGGTATAGATTTTGAT
>LC179527.1 - human - Uganda
TTTGATTTATCAGCATTTGTTTTGGTTTTTTGGTCATCCAGAAGTTTATATTTTAATTTTACCTGCTTTCGGTATTATTAGTCAATGTACTTTGTATTTGACTGGTAAAAAAGAAGTTTTCGGTTATTTGGGTATGGTTTATGCTATTTTGAGTATTGGTTTAATTGGTTGTGTAGTTTGAGCTCATCATATGTATACTGTTGGTATAGATTTTGAT
>LC179526.1 - human - Myanmar
TTTGATTTATCAGCATTTGTTTTGGTTTTTTGGTCATCCAGAAGTTTATATTTTAATTTTACCTGCTTTCGGTATTATTAGTCAATGTACTTTGTATTTGACTGGTAAAAAAGAAGTTTTTGGTTATTTGGGTATGGTTTATGCTATTTTGAGTATTGGTTTAATTGGTTGTGTAGTTTGAGCTCATCACATGTATACTGTTGGTATAGATTTTGAT
>LC179525.1 - human - Myanmar
TTTGATTTATCAGCATTTGTTTTGGTTTTTTGGTCATCCAGAAGTTTATATTTTAATTTTACCTGCTTTCGGTATTATTAGTCAATGTACTTTGTATTTGACTGGTAAAAAAGAAGTTTTTGGTTATTTGGGTATGGTTTATGCTATTTTGAGTATTGGTTTAATTGGTTGTGTAGTTTGAGCTCATCACATGTATACTGTTGGTATAGATTTTGAT
>LC179524.1 - human - Myanmar
TTTGATTTATCAGCATTTGTTTTGGTTTTTTGGTCATCCAGAAGTTTATATTTTAATTTTACCTGCTTTCGGTATTATTAGTCAATGTACTTTGTATTTGACTGGTAAAAAAGAAGTTTTTGGTTATTTGGGTATGGTTTATGCTATTTTGAGTATTGGTTTAATTGGTTGTGTAGTTTGAGCTCATCACATGTATACTGTTGGTATAGATTTTGAT
>LC179523.1 - human - Myanmar
TTTGATTTATCAGCATTTGTTTTGGTTTTTTGGTCATCCAGAAGTTTATATTTTAATTTTACCTGCTTTCGGTATTATTAGTCAATGTACTTTGTATTTGACTGGTAAAAAAGAAGTTTTTGGTTATTTGGGTATGGTTTATGCTATTTTGAGTATTGGTTTAATTGGTTGTGTAGTTTGAGCTCATCACATGTATACTGTTGGTATAGATTTTGAT
>LC179522.1 - human - Myanmar
TTTGATTTATCAGCATTTGTTTTGGTTTTTTGGTCATCCAGAAGTTTATATTTTAATTTTACCTGCTTTCGGTATTATTAGTCAATGTACTTTGTATTTGACTGGTAAAAAAGAAGTTTTTGGTTATTTGGGTATGGTTTATGCTATTTTGAGTATTGGTTTAATTGGTTGTGTAGTTTGAGCTCATCACATGTATACTGTTGGTATAGATTTTGAT
>LC179521.1 - human - Myanmar
TTTGATTTATCAGCATTTGTTTTGGTTTTTTGGTCATCCAGAAGTTTATATTTTAATTTTACCTGCTTTCGGTATTATTAGTCAATGTACTTTGTATTTGACTGGTAAAAAAGAAGTTTTTGGTTATTTGGGTATGGTTTATGCTATTTTGAGTATTGGTTTAATTGGTTGTGTAGTTTGAGCTCATCACATGTATACTGTTGGTATAGATTTTGAT
>LC179520.1 - human - Myanmar
TTTGATTTATCAGCATTTGTTTTGGTTTTTTGGTCATCCAGAAGTTTATATTTTAATTTTACCTGCTTTCGGTATTATTAGTCAATGTACTTTGTATTTGACTGGTAAAAAAGAAGTTTTTGGTTATTTGGGTATGGTTTATGCTATTTTGAGTATTGGTTTAATTGGTTGTGTAGTTTGAGCTCATCACATGTATACTGTTGGTATAGATTTTGAT
>LC179519.1 - human - Myanmar
TTTGATTTATCAGCATTTGTTTTGGTTTTTTGGTCATCCAGAAGTTTATATTTTAATTTTACCTGCTTTCGGTATTATTAGTCAATGTACTTTGTATTTGACTGGTAAAAAAGAAGTTTTTGGTTATTTGGGTATGGTTTATGCTATTTTGAGTATTGGTTTAATTGGTTGTGTAGTTTGAGCTCATCACATGTATACTGTTGGTATAGATTTTGAT
>LC179518.1 - human - Myanmar
TTTGATTTATCAGCATTTGTTTTGGTTTTTTGGTCATCCAGAAGTTTATATTTTAATTTTACCTGCTTTCGGTATTATTAGTCAATGTACTTTGTATTTGACTGGTAAAAAAGAAGTTTTTGGTTATTTGGGTATGGTTTATGCTATTTTGAGTATTGGTTTAATTGGTTGTGTAGTTTGAGCTCATCACATGTATACTGTTGGTATAGATTTTGAT
>LC179517.1 - human - Myanmar
TTTGATTTATCAGCATTTGTTTTGGTTTTTTGGTCATCCAGAAGTTTATATTTTAATTTTACCTGCTTTCGGTATTATTAGTCAATGTACTTTGTATTTGACTGGTAAAAAAGAAGTTTTTGGTTATTTGGGTATGGTTTATGCTATTTTGAGTATTGGTTTAATTGGTTGTGTAGTTTGAGCTCATCACATGTATACTGTTGGTATAGATTTTGAT
>LC179516.1 - human - Myanmar
TTTGATTTATCAGCATTTGTTTTGGTTTTTTGGTCATCCAGAAGTTTATATTTTAATTTTACCTGCTTTCGGTATTATTAGTCAATGTACTTTGTATTTGACTGGTAAAAAAGAAGTTTTTGGTTATTTGGGTATGGTTTATGCTATTTTGAGTATTGGTTTAATTGGTTGTGTAGTTTGAGCTCATCACATGTATACTGTTGGTATAGATTTTGAT
>LC179515.1 - human - Myanmar
TTTGATTTATCAGCATTTGTTTTGGTTTTTTGGTCATCCAGAAGTTTATATTTTAATTTTACCTGCTTTCGGTATTATTAGTCAATGTACTTTGTATTTGACTGGTAAAAAAGAAGTTTTTGGTTATTTGGGTATGGTTTATGCTATTTTGAGTATTGGTTTAATTGGTTGTGTAGTTTGAGCTCATCACATGTATACTGTTGGTATAGATTTTGAT
>LC179514.1 - human - Myanmar
TTTGATTTATCAGCATTTGTTTTGGTTTTTTGGTCATCCAGAAGTTTATATTTTAATTTTACCTGCTTTCGGTATTATTAGTCAATGTACTTTGTATTTGACTGGTAAAAAAGAAGTTTTTGGTTATTTGGGTATGGTTTATGCTATTTTGAGTATTGGTTTAATTGGTTGTGTAGTTTGAGCTCATCACATGTATACTGTTGGTATAGATTTTGAT
>LC179513.1 - human - Myanmar
TTTGATTTATCAGCATTTGTTTTGGTTTTTTGGTCATCCAGAAGTTTATATTTTAATTTTACCTGCTTTCGGTATTATTAGTCAATGTACTTTGTATTTGACTGGTAAAAAAGAAGTTTTTGGTTATTTGGGTATGGTTTATGCTATTTTGAGTATTGGTTTAATTGGTTGTGTAGTTTGAGCTCATCACATGTATACTGTTGGTATAGATTTTGAT
>LC179512.1 - human - Myanmar
TTTGATTTATCAGCATTTGTTTTGGTTTTTTGGTCATCCAGAAGTTTATATTTTAATTTTACCTGCTTTCGGTATTATTAGTCAATGTACTTTGTATTTGACTGGTAAAAAAGAAGTTTTTGGTTATTTGGGTATGGTTTATGCTATTTTGAGTATTGGTTTAATTGGTTGTGTAGTTTGAGCTCATCACATGTATACTGTTGGTATAGATTTTGAT
>LC179511.1 - human - Myanmar
TTTGATTTATCAGCATTTGTTTTGGTTTTTTGGTCATCCAGAAGTTTATATTTTAATTTTACCTGCTTTCGGTATTATTAGTCAATGTACTTTGTATTTGACTGGTAAAAAAGAAGTTTTTGGTTATTTGGGTATGGTTTATGCTATTTTGAGTATTGGTTTAATTGGTTGTGTAGTTTGAGCTCATCACATGTATACTGTTGGTATAGATTTTGAT
>LC179510.1 - human - Myanmar
TTTGATTTATCAGCATTTGTTTTGGTTTTTTGGTCATCCAGAAGTTTATATTTTAATTTTACCTGCTTTCGGTATTATTAGTCAATGTACTTTGTATTTGACTGGTAAAAAAGAAGTTTTTGGTTATTTGGGTATGGTTTATGCTATTTTGAGTATTGGTTTAATTGGTTGTGTAGTTTGAGCTCATCACATGTATACTGTTGGTATAGATTTTGAT
>LC179509.1 - human - Myanmar
TTTGATTTATCAGCATTTGTTTTGGTTTTTTGGTCATCCAGAAGTTTATATTTTAATTTTACCTGCTTTCGGTATTATTAGTCAATGTACTTTGTATTTGACTGGTAAAAAAGAAGTTTTTGGTTATTTGGGTATGGTTTATGCTATTTTGAGTATTGGTTTAATTGGTTGTGTAGTTTGAGCTCATCACATGTATACTGTTGGTATAGATTTTGAT
>LC179508.1 - human - Myanmar
TTTGATTTATCAGCATTTGTTTTGGTTTTTTGGTCATCCAGAAGTTTATATTTTAATTTTACCTGCTTTCGGTATTATTAGTCAATGTACTTTGTATTTGACTGGTAAAAAAGAAGTTTTTGGTTATTTGGGTATGGTTTATGCTATTTTGAGTATTGGTTTAATTGGTTGTGTAGTTTGAGCTCATCACATGTATACTGTTGGTATAGATTTTGAT
>LC179507.1 - human - Myanmar
TTTGATTTATCAGCATTTGTTTTGGTTTTTTGGTCATCCAGAAGTTTATATTTTAATTTTACCTGCTTTCGGTATTATTAGTCAATGTACTTTGTATTTGACTGGTAAAAAAGAAGTTTTTGGTTATTTGGGTATGGTTTATGCTATTTTGAGTATTGGTTTAATTGGTTGTGTAGTTTGAGCTCATCACATGTATACTGTTGGTATAGATTTTGAT
>LC179506.1 - human - Myanmar
TTTGATTTATCAGCATTTGTTTTGGTTTTTTGGTCATCCAGAAGTTTATATTTTAATTTTACCTGCTTTCGGTATTATTAGTCAATGTACTTTGTATTTGACTGGTAAAAAAGAAGTTTTTGGTTATTTGGGTATGGTTTATGCTATTTTGAGTATTGGTTTAATTGGTTGTGTAGTTTGAGCTCATCACATGTATACTGTTGGTATAGATTTTGAT
>LC179505.1 - human - Myanmar
TTTGATTTATCAGCATTTGTTTTGGTTTTTTGGTCATCCAGAAGTTTATATTTTAATTTTACCTGCTTTCGGTATTATTAGTCAATGTACTTTGTATTTGACTGGTAAAAAAGAAGTTTTTGGTTATTTGGGTATGGTTTATGCTATTTTGAGTATTGGTTTAATTGGTTGTGTAGTTTGAGCTCATCACATGTATACTGTTGGTATAGATTTTGAT
>LC179504.1 - human - Myanmar
TTTGATTTATCAGCATTTGTTTTGGTTTTTTGGTCATCCAGAAGTTTATATTTTAATTTTACCTGCTTTCGGTATTATTAGTCAATGTACTTTGTATTTGACTGGTAAAAAAGAAGTTTTTGGTTATTTGGGTATGGTTTATGCTATTTTGAGTATTGGTTTAATTGGTTGTGTAGTTTGAGCTCATCACATGTATACTGTTGGTATAGATTTTGAT
>LC179503.1 - human - Myanmar
TTTGATTTATCAGCATTTGTTTTGGTTTTTTGGTCATCCAGAAGTTTATATTTTAATTTTACCTGCTTTCGGTATTATTAGTCAATGTACTTTGTATTTGACTGGTAAAAAAGAAGTTTTTGGTTATTTGGGTATGGTTTATGCTATTTTGAGTATTGGTTTAATTGGTTGTGTAGTTTGAGCTCATCACATGTATACTGTTGGTATAGATTTTGAT
>LC179502.1 - human - Myanmar
TTTGATTTATCAGCATTTGTTTTGGTTTTTTGGTCATCCAGAAGTTTATATTTTAATTTTACCTGCTTTCGGTATTATTAGTCAATGTACTTTGTATTTGACTGGTAAAAAAGAAGTTTTTGGTTATTTGGGTATGGTTTATGCTATTTTGAGTATTGGTTTAATTGGTTGTGTAGTTTGAGCTCATCACATGTATACTGTTGGTATAGATTTTGAT
>LC179501.1 - human - Myanmar
TTTGATTTATCAGCATTTGTTTTGGTTTTTTGGTCATCCAGAAGTTTATATTTTAATTTTACCTGCTTTCGGTATTATTAGTCAATGTACTTTGTATTTGACTGGTAAAAAAGAAGTTTTTGGTTATTTGGGTATGGTTTATGCTATTTTGAGTATTGGTTTAATTGGTTGTGTAGTTTGAGCTCATCACATGTATACTGTTGGTATAGATTTTGAT
>LC179500.1 - human - Myanmar
TTTGATTTATCAGCATTTGTTTTGGTTTTTTGGTCATCCAGAAGTTTATATTTTAATTTTACCTGCTTTCGGTATTATTAGTCAATGTACTTTGTATTTGACTGGTAAAAAAGAAGTTTTTGGTTATTTGGGTATGGTTTATGCTATTTTGAGTATTGGTTTAATTGGTTGTGTAGTTTGAGCTCATCACATGTATACTGTTGGTATAGATTTTGAT
>LC179499.1 - human - Myanmar
TTTGATTTATCAGCATTTGTTTTGGTTTTTTGGTCATCCAGAAGTTTATATTTTAATTTTACCTGCTTTCGGTATTATTAGTCAATGTACTTTGTATTTGACTGGTAAAAAAGAAGTTTTTGGTTATTTGGGTATGGTTTATGCTATTTTGAGTATTGGTTTAATTGGTTGTGTAGTTTGAGCTCATCACATGTATACTGTTGGTATAGATTTTGAT
>LC179498.1 - dog - Myanmar
TTTAATTTATCAACATTTGTTTTGGTTTTTCGGTCATCCAGAAGTTTATATTTTAATTTTGCCTGCTTTTGGTATTATTAGTCAGTGTACTTTATATTTGACTGGTAAGAAAGAAGTTTTTGGTTATTTAGGAATGGTTTACGCTATTTTAAGTATTGGATTGATTGGTTGTGTAGTTTGGGCTCATCATATGTATACTGTTGGAATGGATTTTGAT
>LC179497.1 - dog - Myanmar
TTTGATTTATCAGCATTTGTTTTGGTTTTTTGGTCATCCAGAAGTTTATATTTTAATTTTACCTGCTTTTGGTATTATTAGTCAATGTACTTTGTATTTGACTGGTAAAAAAGAAGTTTTTGGTTATTTGGGTATGGTTTATGCTATTTTAAGTATTGGTTTAATTGGTTGTGTAGTTTGAGCTCATCACATGTATACTGTTGGTATGGATTTTGAT
>LC179496.1 - dog - Myanmar
TTTAATTTATCAACATTTGTTTTGGTTTTTTGGTCATCCGGAAGTTTATATTTTAATTTTGCCTGCTTTTGGTATTATTAGTCAGTGTACTTTATATTTGACTGGTAAAAAAGAAGTTTTTGGTTATTTAGGAATGGTTTACGCTATTTTAAGTATTGGGTTAATTGGTTGTGTAGTTTGAGCTCATCATATGTATACTGTTGGAATGGATTTCGAT
>LC179495.1 - dog - Myanmar
TTTAATTTATCAACATTTGTTTTGGTTTTTTGGTCATCCGGAAGTTTATATTTTAATTTTACCTGCTTTTGGTATTATTAGTCAGTGTACTTTATATTTGACTGGTAAAAAAGAAGTTTTTGGTTATTTAGGAATGGTTTATGCTATTTTAAGTATTGGGTTAATTGGTTGTGTAGTTTGAGCTCATCATATGTATACTGTTGGAATGGATTTTGAT
>LC179494.1 - dog - Myanmar
TTTAATTTATCAACATTTGTTTTGGTTTTTTGGTCATCCGGAAGTTTATATTTTAATTTTACCTGCTTTTGGTATTATTAGTCAGTGTACTTTATATTTGACTGGTAAAAAAGAAGTTTTTGGTTATTTAGGAATGGTTTATGCTATTTTAAGTATTGGGTTAATTGGTTGTGTAGTTTGAGCTCATCATATGTATACTGTTGGAATGGATTTTGAT
>LC179493.1 - dog - Myanmar
TTTAATTTATCAACATTTGTTTTGGTTTTTTGGTCATCCGGAAGTTTATATTTTAATTTTACCTGCTTTTGGTATTATTAGTCAGTGTACTTTATATTTGACTGGTAAAAAAGAAGTTTTTGGTTATTTAGGAATGGTTTATGCTATTTTAAGTATTGGGTTAATTGGTTGTGTAGTTTGAGCTCATCATATGTATACTGTTGGAATGGATTTTGAT
>LC179492.1 - dog - Myanmar
TTTAATTTATCAACATTTGTTTTGGTTTTTCGGTCATCCAGAAGTTTATATTTTAATTTTGCCTGCTTTTGGTATTATTAGTCAGTGTACTTTATATTTGACTGGTAAGAAAGAAGTTTTTGGTTATTTAGGAATGGTTTACGCTATTTTAAGTATTGGATTGATTGGTTGTGTAGTTTGGGCTCATCATATGTATACTGTTGGAATGGATTTTGAT
>LC179491.1 - dog - Myanmar
TTTAATTTATCAACATTTGTTTTGGTTTTTTGGTCATCCGGAAGTTTATATTTTAATTTTACCTGCTTTTGGTATTATTAGTCAGTGTACTTTATATTTGACTGGTAAAAAAGAAGTTTTTGGTTATTTAGGAATGGTTTATGCTATTTTAAGTATTGGGTTAATTGGTTGTGTAGTTTGAGCTCATCATATGTATACTGTTGGAATGGATTTTGAT
>LC179490.1 - dog - Myanmar
TTTAATTTATCAACATTTGTTTTGGTTTTTTGGTCATCCGGAAGTTTATATTTTAATTTTGCCTGCTTTTGGTATTATTAGTCAGTGTACTTTATATTTGACTGGTAAAAAAGAAGTTTTTGGTTATTTAGGAATGGTTTACGCTATTTTAAGTATTGGGTTAATTGGTTGTGTAGTTTGAGCTCATCATATGTATACTGTTGGAATGGATTTCGAT
>LC179489.1 - dog - Myanmar
TTTAATTTATCAACATTTGTTTTGGTTTTTTGGTCATCCGGAAGTTTATATTTTAATTTTGCCTGCTTTTGGTATTATTAGTCAGTGTACTTTATATTTGACTGGTAAAAAAGAAGTTTTTGGTTATTTAGGAATGGTTTACGCTATTTTAAGTATTGGGTTAATTGGTTGTGTAGTTTGAGCTCATCATATGTATACTGTTGGAATGGATTTCGAT
>LC179488.1 - dog - Myanmar
TTTAATTTATCAACATTTGTTTTGGTTTTTTGGTCATCCGGAAGTTTATATTTTAATTTTGCCTGCTTTTGGTATTATTAGTCAGTGTACTTTATATTTGACTGGTAAAAAAGAAGTTTTTGGTTATTTAGGAATGGTTTACGCTATTTTAAGTATTGGGTTAATTGGTTGTGTAGTTTGAGCTCATCATATGTATACTGTTGGAATGGATTTCGAT
>LC179487.1 - dog - Myanmar
TTTAATTTATCAACATTTGTTTTGGTTTTTTGGTCATCCGGAAGTTTATATTTTAATTTTGCCTGCTTTTGGTATTATTAGTCAGTGTACTTTATATTTGACTGGTAAAAAAGAAGTTTTTGGTTATTTAGGAATGGTTTACGCTATTTTAAGTATTGGGTTAATTGGTTGTGTAGTTTGAGCTCATCATATGTATACTGTTGGAATGGATTTCGAT
>LC179486.1 - dog - Myanmar
TTTAATTTATCAACATTTGTTTTGGTTTTTTGGTCATCCGGAAGTTTATATTTTAATTTTGCCTGCTTTTGGTATTATTAGTCAGTGTACTTTATATTTGACTGGTAAAAAAGAAGTTTTTGGTTATTTAGGAATGGTTTACGCTATTTTAAGTATTGGGTTAATTGGTTGTGTAGTTTGAGCTCATCATATGTATACTGTTGGAATGGATTTCGAT
>LC179485.1 - human - Myanmar
TTTGATTTATCAGCATTTGTTTTGGTTTTTTGGTCATCCGGAAGTTTATATTTTAATTTTACCTGCTTTCGGTATTATTAGTCAATGTACTTTATATTTGACTGGTAAAAAAGAAGTTTTTGGTTATTTGGGTATGGTTTATGCTATTTTAAGTATTGGTTTAATTGGTTGTGTAGTTTGAGCTCATCACATGTATACTGTTGGTATGGATTTTGAT
>LC179484.1 - human - Myanmar
TTTGATTTATCAGCATTTGTTTTGGTTTTTTGGTCATCCGGAAGTTTATATTTTAATTTTACCTGCTTTCGGTATTATTAGTCAATGTACTTTATATTTGACTGGTAAAAAAGAAGTTTTTGGTTATTTGGGTATGGTTTATGCTATTTTAAGTATTGGTTTAATTGGTTGTGTAGTTTGAGCTCATCACATGTATACTGTTGGTATGGATTTTGAT
>LC179483.1 - human - Myanmar
TTTGATTTATCAGCATTTGTTTTGGTTTTTTGGTCATCCGGAAGTTTATATTTTAATTTTACCTGCTTTCGGTATTATTAGTCAATGTACTTTATATTTGACTGGTAAAAAAGAAGTTTTTGGTTATTTGGGTATGGTTTATGCTATTTTAAGTATTGGTTTAATTGGTTGTGTAGTTTGAGCTCATCACATGTATACTGTTGGTATGGATTTTGAT
>LC179482.1 - human - Myanmar
TTTGATTTATCAGCATTTGTTTTGGTTTTTTGGTCATCCGGAAGTTTATATTTTAATTTTACCTGCTTTCGGTATTATTAGTCAATGTACTTTATATTTGACTGGTAAAAAAGAAGTTTTTGGTTATTTGGGTATGGTTTATGCTATTTTAAGTATTGGTTTAATTGGTTGTGTAGTTTGAGCTCATCACATGTATACTGTTGGTATGGATTTTGAT
>LC179481.1 - human - Myanmar
TTTGATTTATCAGCATTTGTTTTGGTTTTTTGGTCATCCGGAAGTTTATATTTTAATTTTACCTGCTTTCGGTATTATTAGTCAATGTACTTTATATTTGACTGGTAAAAAAGAAGTTTTTGGTTATTTGGGTATGGTTTATGCTATTTTAAGTATTGGTTTAATTGGTTGTGTAGTTTGAGCTCATCACATGTATACTGTTGGTATGGATTTTGAT
>LC179480.1 - human - Myanmar
TTTGATTTATCAGCATTTGTTTTGGTTTTTTGGTCATCCGGAAGTTTATATTTTAATTTTACCTGCTTTCGGTATTATTAGTCAATGTACTTTATATTTGACTGGTAAAAAAGAAGTTTTTGGTTATTTGGGTATGGTTTATGCTATTTTAAGTATTGGTTTAATTGGTTGTGTAGTTTGAGCTCATCACATGTATACTGTTGGTATGGATTTTGAT
>LC179479.1 - human - Myanmar
TTTGATTTATCAGCATTTGTTTTGGTTTTTTGGTCATCCAGAAGTTTATATTTTAATTTTACCTGCTTTCGGTATTATTAGTCAATGTACTTTATATTTGACTGGTAAAAAAGAAGTTTTTGGTTATTTGGGTATGGTTTATGCTATTTTAAGTATTGGTTTGATTGGTTGTGTAGTTTGGGCTCATCACATGTATACTGTTGGTATAGATTTTGAT
>LC179478.1 - human - Myanmar
TTTGATTTATCAGCATTTGTTTTGGTTTTTTGGTCATCCAGAAGTTTATATTTTAATTTTACCTGCTTTCGGTATTATTAGTCAATGTACTTTATATTTGACTGGTAAAAAAGAAGTTTTTGGTTATTTGGGTATGGTTTATGCTATTTTAAGTATTGGTTTGATTGGTTGTGTAGTTTGGGCTCATCACATGTATACTGTTGGTATAGATTTTGAT
>LC179477.1 - human - Myanmar
TTTGATTTATCAGCATTTGTTTTGGTTTTTTGGTCATCCAGAAGTTTATATTTTAATTTTACCTGCTTTCGGTATTATTAGTCAATGTACTTTATATTTGACTGGTAAAAAAGAAGTTTTTGGTTATTTGGGTATGGTTTATGCTATTTTAAGTATTGGTTTGATTGGTTGTGTAGTTTGGGCTCATCACATGTATACTGTTGGTATAGATTTTGAT
>LC179476.1 - human - Myanmar
TTTGATTTATCAGCATTTGTTTTGGTTTTTTGGTCATCCAGAAGTTTATATTTTAATTTTACCTGCTTTCGGTATTATTAGTCAATGTACTTTATATTTGACTGGTAAAAAAGAAGTTTTTGGTTATTTGGGTATGGTTTATGCTATTTTAAGTATTGGTTTGATTGGTTGTGTAGTTTGGGCTCATCACATGTATACTGTTGGTATAGATTTTGAT
>LC179475.1 - human - Myanmar
TTTGATTTATCAGCATTTGTTTTGGTTTTTTGGTCATCCAGAAGTTTATATTTTAATTTTACCTGCTTTCGGTATTATTAGTCAATGTACTTTATATTTGACTGGTAAAAAAGAAGTTTTTGGTTATTTGGGTATGGTTTATGCTATTTTAAGTATTGGTTTGATTGGTTGTGTAGTTTGGGCTCATCACATGTATACTGTTGGTATAGATTTTGAT
>LC179474.1 - human - Myanmar
TTTGATTTATCAGCATTTGTTTTGGTTTTTTGGTCATCCAGAAGTTTATATTTTAATTTTACCTGCTTTCGGTATTATTAGTCAATGTACTTTATATTTGACTGGTAAAAAAGAAGTTTTTGGTTATTTGGGTATGGTTTATGCTATTTTAAGTATTGGTTTGATTGGTTGTGTAGTTTGGGCTCATCACATGTATACTGTTGGTATAGATTTTGAT
>LC179473.1 - human - Myanmar
TTTGATTTATCAGCATTTGTTTTGGTTTTTTGGTCATCCAGAAGTTTATATTTTAATTTTACCTGCTTTCGGTATTATTAGTCAATGTACTTTATATTTGACTGGTAAAAAAGAAGTTTTTGGTTATTTGGGTATGGTTTATGCTATTTTAAGTATTGGTTTGATTGGTTGTGTAGTTTGGGCTCATCACATGTATACTGTTGGTATAGATTTTGAT
>LC179472.1 - human - Myanmar
TTTGATTTATCAGCATTTGTTTTGGTTTTTTGGTCATCCAGAAGTTTATATTTTAATTTTACCTGCTTTCGGTATTATTAGTCAATGTACTTTATATTTGACTGGTAAAAAAGAAGTTTTTGGTTATTTGGGTATGGTTTATGCTATTTTAAGTATTGGTTTGATTGGTTGTGTAGTTTGGGCTCATCACATGTATACTGTTGGTATAGATTTTGAT
>LC179471.1 - human - Myanmar
TTTGATTTATCAGCATTTGTTTTGGTTTTTTGGTCATCCAGAAGTTTATATTTTAATTTTACCTGCTTTCGGTATTATTAGTCAATGTACTTTGTATTTGACTGGTAAAAAAGAAGTTTTTGGTTATTTGGGTATGGTTTATGCTATTTTGAGTATTGGTTTAATTGGTTGTGTAGTTTGAGCTCATCACATGTATACTGTTGGTATAGATTTTGAT
>LC179470.1 - human - Myanmar
TTTGATTTATCAGCATTTGTTTTGGTTTTTTGGTCATCCAGAAGTTTATATTTTAATTTTACCTGCTTTCGGTATTATTAGTCAATGTACTTTGTATTTGACTGGTAAAAAAGAAGTTTTTGGTTATTTGGGTATGGTTTATGCTATTTTGAGTATTGGTTTAATTGGTTGTGTAGTTTGAGCTCATCACATGTATACTGTTGGTATAGATTTTGAT
>LC179469.1 - human - Myanmar
TTTGATTTATCAGCATTTGTTTTGGTTTTTTGGTCATCCAGAAGTTTATATTTTAATTTTACCTGCTTTCGGTATTATTAGTCAATGTACTTTGTATTTGACTGGTAAAAAAGAAGTTTTTGGTTATTTGGGTATGGTTTATGCTATTTTGAGTATTGGTTTAATTGGTTGTGTAGTTTGAGCTCATCACATGTATACTGTTGGTATAGATTTTGAT
>LC179468.1 - human - Myanmar
TTTGATTTATCAGCATTTGTTTTGGTTTTTTGGTCATCCAGAAGTTTATATTTTAATTTTACCTGCTTTCGGTATTATTAGTCAATGTACTTTGTATTTGACTGGTAAAAAAGAAGTTTTTGGTTATTTGGGTATGGTTTATGCTATTTTGAGTATTGGTTTAATTGGTTGTGTAGTTTGAGCTCATCACATGTATACTGTTGGTATAGATTTTGAT
>LC179467.1 - human - Myanmar
TTTGATTTATCAGCATTTGTTTTGGTTTTTTGGTCATCCAGAAGTTTATATTTTAATTTTACCTGCTTTCGGTATTATTAGTCAATGTACTTTGTATTTGACTGGTAAAAAAGAAGTTTTTGGTTATTTGGGTATGGTTTATGCTATTTTGAGTATTGGTTTAATTGGTTGTGTAGTTTGAGCTCATCACATGTATACTGTTGGTATAGATTTTGAT
>LC179466.1 - human - Myanmar
TTTGATTTATCAGCATTTGTTTTGGTTTTTTGGTCATCCAGAAGTTTATATTTTAATTTTACCTGCTTTCGGTATTATTAGTCAATGTACTTTGTATTTGACTGGTAAAAAAGAAGTTTTTGGTTATTTGGGTATGGTTTATGCTATTTTGAGTATTGGTTTAATTGGTTGTGTAGTTTGAGCTCATCACATGTATACTGTTGGTATAGATTTTGAT
>LC179465.1 - human - Myanmar
TTTGATTTATCAGCATTTGTTTTGGTTTTTTGGTCATCCAGAAGTTTATATTTTAATTTTACCTGCTTTCGGTATTATTAGTCAATGTACTTTGTATTTGACTGGTAAAAAAGAAGTTTTTGGTTATTTGGGTATGGTTTATGCTATTTTGAGTATTGGTTTAATTGGTTGTGTAGTTTGAGCTCATCACATGTATACTGTTGGTATAGATTTTGAT
>LC179464.1 - human - Myanmar
TTTGATTTATCAGCATTTGTTTTGGTTTTTTGGTCATCCAGAAGTTTATATTTTAATTTTACCTGCTTTCGGTATTATTAGTCAATGTACTTTGTATTTGACTGGTAAAAAAGAAGTTTTTGGTTATTTGGGTATGGTTTATGCTATTTTGAGTATTGGTTTAATTGGTTGTGTAGTTTGAGCTCATCACATGTATACTGTTGGTATAGATTTTGAT
>LC179463.1 - human - Myanmar
TTTGATTTATCAGCATTTGTTTTGGTTTTTTGGTCATCCAGAAGTTTATATTTTAATTTTACCTGCTTTCGGTATTATTAGTCAATGTACTTTGTATTTGACTGGTAAAAAAGAAGTTTTTGGTTATTTGGGTATGGTTTATGCTATTTTGAGTATTGGTTTAATTGGTTGTGTAGTTTGAGCTCATCACATGTATACTGTTGGTATAGATTTTGAT
>LC179462.1 - human - Myanmar
TTTGATTTATCAGCATTTGTTTTGGTTTTTTGGTCATCCAGAAGTTTATATTTTAATTTTACCTGCTTTTGGTATTATTAGTCAATGTACTTTGTATTTGACTGGTAAAAAAGAAGTTTTTGGTTATTTGGGTATGGTTTATGCTATTTTAAGTATTGGTTTAATTGGTTGTGTAGTTTGGGCTCACCACATGTATACTGTTGGTATAGATTTTGAT
>LC179461.1 - human - Myanmar
TTTGATTTATCAGCATTTGTTTTGGTTTTTTGGTCATCCAGAAGTTTATATTTTAATTTTACCTGCTTTTGGTATTATTAGTCAATGTACTTTGTATTTGACTGGTAAAAAAGAAGTTTTTGGTTATTTGGGTATGGTTTATGCTATTTTAAGTATTGGTTTAATTGGTTGTGTAGTTTGGGCTCACCACATGTATACTGTTGGTATAGATTTTGAT
>LC179460.1 - human - Myanmar
TTTGATTTATCAGCATTTGTTTTGGTTTTTTGGTCATCCAGAAGTTTATATTTTAATTTTACCTGCTTTTGGTATTATTAGTCAATGTACTTTGTATTTGACTGGTAAAAAAGAAGTTTTTGGTTATTTGGGTATGGTTTATGCTATTTTAAGTATTGGTTTAATTGGTTGTGTAGTTTGGGCTCACCACATGTATACTGTTGGTATAGATTTTGAT
>LC179459.1 - human - Myanmar
TTTGATTTATCAGCATTTGTTTTGGTTTTTTGGTCATCCAGAAGTTTATATTTTAATTTTACCTGCTTTTGGTATTATTAGTCAATGTACTTTGTATTTGACTGGTAAAAAAGAAGTTTTTGGTTATTTGGGTATGGTTTATGCTATTTTAAGTATTGGTTTAATTGGTTGTGTAGTTTGAGCTCACCACATGTATACTGTTGGTATAGATTTTGAT
>LC179458.1 - dog - Japan
TTTAATTTATCAGCATTTGTTTTGGTTTTTTGGTCATCCAGAAGTTTATATTTTAATTTTACCTGCTTTCGGTATTATTAGTCAATGTACTTTATATTTGACTGGTAAAAAAGAAGTTTTTGGTTATTTGGGTATGGTTTATGCTATTCTAAGTATTGGTTTAATTGGTTGTGTAGTTTGAGCTCATCACATGTATACTGTTGGTATAGATTTTGAT
>LC179457.1 - dog - Japan
TTTAATTTATCAGCATTTGTTTTGGTTTTTTGGTCATCCAGAAGTTTATATTTTAATTTTACCTGCTTTCGGTATTATTAGTCAATGTACTTTATATTTGACTGGTAAAAAAGAAGTTTTTGGTTATTTGGGTATGGTTTATGCTATTCTAAGTATTGGTTTAATTGGTTGTGTAGTTTGAGCTCATCACATGTATACTGTTGGTATAGATTTTGAT
>LC179456.1 - dog - Japan
TTTAATTTATCAGCATTTGTTTTGGTTTTTTGGTCATCCAGAAGTTTATATTTTAATTTTACCTGCTTTCGGTATTATTAGTCAATGTACTTTATATTTGACTGGTAAAAAAGAAGTTTTTGGTTATTTGGGTATGGTTTATGCTATTCTAAGTATTGGTTTAATTGGTTGTGTAGTTTGAGCTCATCACATGTATACTGTTGGTATAGATTTTGAT
>LC179455.1 - dog - Myanmar
TTTAATTTATCAACATTTGTTTTGGTTTTTTGGTCATCCGGAAGTTTATATTTTAATTTTGCCTGCTTTTGGTATTATCAGTCAGTGTACTTTATATTTGACTGGTAAAAAAGAAGTTTTTGGTTATTTAGGGATGGTTTATGCTATTTTAAGTATTGGGTTAATTGGTTGTGTAGTTTGAGCTCATCATATGTATACTGTTGGAATGGATTTCGAT
>LC179454.1 - dog - Myanmar
TTTAATTTATCAACATTTGTTTTGGTTTTTTGGTCATCCGGAAGTTTATATTTTAATTTTACCTGCTTTTGGTATTATTAGTCAGTGTACTTTATATTTGACTGGTAAAAAAGAAGTTTTTGGTTATTTAGGAATGGTTTATGCTATTTTAAGTATTGGGTTAATTGGTTGTGTAGTTTGAGCTCATCATATGTATACTGTTGGAATGGATTTTGAT
>LC179453.1 - dog - Myanmar
TTTAATTTATCAACATTTGTTTTGGTTTTTTGGTCATCCGGAAGTTTATATTTTAATTTTACCTGCTTTTGGTATTATTAGTCAGTGTACTTTATATTTGACTGGTAAAAAAGAAGTTTTTGGTTATTTAGGAATGGTTTATGCTATTTTAAGTATTGGGTTAATTGGTTGTGTAGTTTGAGCTCATCATATGTATACTGTTGGAATGGATTTTGAT
>LC179452.1 - dog - Myanmar
TTTAATTTATCAACATTTGTTTTGGTTTTTTGGTCATCCGGAAGTTTATATTTTAATTCTACCTGCTTTTGGTATTATTAGTCAGTGTACTTTATATTTGACTGGTAAAAAAGAAGTTTTTGGTTATTTAGGAATGGTTTATGCTATTTTAAGTATTGGGTTAATTGGTTGTGTAGTTTGAGCTCATCATATGTATACTGTTGGAATGGATTTTGAT
>LC179451.1 - dog - Myanmar
TTTAATTTATCAACATTTGTTTTGGTTTTTTGGTCATCCGGAAGTTTATATTTTAATTTTGCCTGCTTTTGGTATTATTAGTCAGTGTACTTTATATTTGACTGGTAAAAAAGAAGTTTTTGGTTATTTAGGAATGGTTTACGCTATTTTAAGTATTGGGTTAATTGGTTGTGTAGTTTGAGCTCATCATATGTATACTGTTGGAATGGATTTCGAT
>LC179450.1 - dog - Myanmar
TTTGATTTATCAGCATTTGTTTTGGTTTTTTGGTCATCCAGAAGTTTATATTTTAATTTTACCTGCTTTTGGTATTATTAGTCAATGTACTTTGTATTTGACTGGTAAAAAAGAAGTTTTTGGTTATTTGGGTATGGTTTATGCTATTTTAAGTATTGGTTTAATTGGTTGTGTAGTTTGAGCTCACCACATGTATACTGTTGGTATAGATTTTGAT
>LC179449.1 - dog - Myanmar
TTTGATTTATCAGCATTTGTTTTGGTTTTTTGGTCATCCAGAAGTTTATATTTTAATTTTACCTGCTTTCGGTATTATTAGTCAATGTACTTTGTATTTGACTGGTAAAAAAGAAGTTTTTGGTTATTTGGGTATGGTTTATGCTATTTTGAGTATTGGTTTAATTGGTTGTGTAGTTTGAGCTCATCACATGTATACTGTTGGTATAGATTTTGAT
>LC179448.1 - dog - Myanmar
TTTAATTTATCAACATTTGTTTTGGTTTTTTGGTCATCCGGAAGTTTATATTTTAATTTTACCTGCTTTTGGTATTATTAGTCAGTGTACTTTATATTTGACTGGTAAAAAAGAAGTTTTTGGTTATTTAGGAATGGTTTATGCTATTTTAAGTATTGGGTTAATTGGTTGTGTAGTTTGAGCTCATCATATGTATACTGTTGGAATGGATTTTGAT
>LC179447.1 - dog - Myanmar
TTTAATTTATCAACATTTGTTTTGGTTTTTTGGTCATCCGGAAGTTTATATTTTAATTTTACCTGCTTTTGGTATTATTAGTCAGTGTACTTTATATTTGACTGGTAAAAAAGAAGTTTTTGGTTATTTAGGAATGGTTTATGCTATTTTAAGTATTGGGTTAATTGGTTGTGTAGTTTGAGCTCATCATATGTATACTGTTGGAATGGATTTTGAT
>LC179446.1 - dog - Myanmar
TTTAATTTATCAACATTTGTTTTGGTTTTTCGGTCATCCAGAAGTTTATATTTTAATTTTGCCTGCTTTTGGTATTATTAGTCAGTGTACTTTATATTTGACTGGTAAGAAAGAAGTTTTTGGTTATTTAGGAATGGTTTACGCTATTTTAAGTATTGGATTGATTGGTTGTGTAGTTTGGGCTCATCATATGTATACTGTTGGAATGGATTTTGAT
>LC179445.1 - dog - Myanmar
TTTAATTTATCAACATTTGTTTTGGTTTTTTGGTCATCCGGAAGTTTATATTTTAATTTTGCCTGCTTTTGGTATTATTAGTCAGTGTACTTTATATTTGACTGGTAAAAAAGAAGTTTTTGGTTATTTAGGAATGGTTTACGCTATTTTAAGTATTGGGTTAATTGGTTGTGTAGTTTGAGCTCATCATATGTATACTGTTGGAATGGATTTCGAT
>LC179444.1 - dog - Myanmar
TTTGATTTATCAGCATTTGTTTTGGTTTTTTGGTCATCCAGAAGTTTATATTTTAATTTTACCTGCTTTCGGTATTATTAGTCAATGTACTTTGTATTTGACTGGTAAAAAAGAAGTTTTTGGTTATTTGGGTATGGTTTATGCTATTTTAAGTATTGGTTTAATTGGTTGTGTAGTTTGAGCTCATCACATGTATACTGTTGGTATAGATTTTGAT
>LC179443.1 - dog - Myanmar
TTTAATTTATCAACATTTGTTTTGGTTTTTCGGTCATCCAGAAGTTTATATTTTAATTTTGCCTGCTTTTGGTATTATTAGTCAGTGTACTTTATATTTGACTGGTAAGAAAGAAGTTTTTGGTTATTTAGGAATGGTTTACGCTATTTTAAGTATTGGATTGATTGGTTGTGTAGTTTGGGCTCATCATATGTATACTGTTGGAATGGATTTTGAT
>LC179442.1 - dog - Myanmar
TTTAATTTATCAACATTTGTTTTGGTTTTTTGGTCATCCGGAAGTTTATATTTTAATTTTGCCTGCTTTTGGTATTATTAGTCAGTGTACTTTATATTTGACTGGTAAAAAAGAAGTTTTTGGTTATTTAGGAATGGTTTACGCTATTTTAAGTATTGGGTTAATTGGTTGTGTAGTTTGAGCTCATCATATGTATACTGTTGGAATGGATTTCGAT
>LC179441.1 - dog - Myanmar
TTTAATTTATCAACATTTGTTTTGGTTTTTTGGTCATCCGGAAGTTTATATTTTAATTTTACCTGCTTTTGGTATTATTAGTCAGTGTACTTTATATTTGACTGGTAAAAAAGAAGTTTTTGGTTATTTAGGAATGGTTTATGCTATTTTAAGTATTGGGTTAATTGGTTGTGTAGTTTGAGCTCATCATATGTATACTGTTGGAATGGATTTTGAT
>LC179440.1 - dog - Myanmar
TTTAATTTATCAACATTTGTTTTGGTTTTTCGGTCATCCAGAAGTTTATATTTTAATTTTGCCTGCTTTTGGTATTATTAGTCAGTGTACTTTATATTTGACTGGTAAGAAAGAAGTTTTTGGTTATTTAGGAATGGTTTACGCTATTTTAAGTATTGGATTGATTGGTTGTGTAGTTTGGGCTCATCATATGTATACTGTTGGAATGGATTTTGAT
>LC179439.1 - dog - Myanmar
TTTAATTTATCAACATTTGTTTTGGTTTTTTGGTCATCCGGAAGTTTATATTTTAATTTTGCCTGCTTTTGGTATTATTAGTCAGTGTACTTTATATTTGACTGGTAAAAAAGAAGTTTTTGGTTACTTAGGAATGGTTTACGCTATTTTAAGTATTGGGTTAATTGGTTGTGTAGTTTGAGCTCATCATATGTATACTGTTGGAATGGATTTCGAT
>LC179438.1 - dog - Myanmar
TTTAATTTATCAACATTTGTTTTGGTTTTTTGGTCATCCGGAAGTTTATATTTTAATTCTACCTGCTTTTGGTATTATTAGTCAGTGTACTTTATATTTGACTGGTAAAAAAGAAGTTTTTGGTTATTTAGGAATGGTTTATGCTATTTTAAGTATTGGGTTAATTGGTTGTGTAGTTTGAGCTCATCATATGTATACTGTTGGAATGGATTTTGAT
>LC179437.1 - dog - Myanmar
TTTAATTTATCAACATTTGTTTTGGTTTTTTGGTCATCCGGAAGTTTATATTTTAATTTTGCCTGCTTTTGGTATTATTAGTCAGTGTACTTTATATTTGACTGGTAAAAAAGAAGTTTTTGGTTACTTAGGAATGGTTTACGCTATTTTAAGTATTGGGTTAATTGGTTGTGTAGTTTGAGCTCATCATATGTATACTGTTGGAATGGATTTCGAT
>LC179436.1 - dog - Myanmar
TTTAATTTATCAACATTTGTTTTGGTTTTTTGGTCATCCGGAAGTTTATATTTTAATTTTACCTGCTTTTGGTATTATTAGTCAGTGTACTTTATATTTGACTGGTAAAAAAGAAGTTTTTGGTTATTTAGGAATGGTTTATGCTATTTTAAGTATTGGGTTAATTGGTTGTGTAGTTTGAGCTCATCATATGTATACTGTTGGAATGGATTTTGAT
>LC179435.1 - dog - Myanmar
TTTAATTTATCAACATTTGTTTTGGTTTTTTGGTCATCCGGAAGTTTATATTTTAATTTTGCCTGCTTTTGGTATTATTAGTCAGTGTACTTTATATTTGACTGGTAAAAAAGAAGTTTTTGGTTATTTAGGAATGGTTTACGCTATTTTAAGTATTGGGTTAATTGGTTGTGTAGTTTGAGCTCATCATATGTATACTGTTGGAATGGATTTCGAT
>LC179434.1 - dog - Myanmar
TTTAATTTATCAACATTTGTTTTGGTTTTTTGGTCATCCGGAAGTTTATATTTTAATTCTACCTGCTTTTGGTATTATTAGTCAGTGTACTTTATATTTGACTGGTAAAAAAGAAGTTTTTGGTTATTTAGGAATGGTTTATGCTATTTTAAGTATTGGGTTAATTGGTTGTGTAGTTTGAGCTCATCATATGTATACTGTTGGAATGGATTTTGAT
>LC179433.1 - dog - Myanmar
TTTAATTTATCAACATTTGTTTTGGTTTTTCGGTCATCCAGAAGTTTATATTTTAATTTTGCCTGCTTTTGGTATTATTAGTCAGTGTACTTTATATTTGACTGGTAAGAAAGAAGTTTTTGGTTATTTAGGAATGGTTTACGCTATTTTAAGTATTGGATTGATTGGTTGTGTAGTTTGGGCTCATCATATGTATACTGTTGGAATGGATTTTGAT
>LC179432.1 - dog - Myanmar
TTTAATTTATCAACATTTGTTTTGGTTTTTCGGTCATCCAGAAGTTTATATTTTAATTTTGCCTGCTTTTGGTATTATTAGTCAGTGTACTTTATATTTGACTGGTAAGAAAGAAGTTTTTGGTTATTTAGGAATGGTTTACGCTATTTTAAGTATTGGATTGATTGGTTGTGTAGTTTGGGCTCATCATATGTATACTGTTGGAATGGATTTTGAT
>LC179431.1 - dog - Myanmar
TTTAATTTATCAACATTTGTTTTGGTTTTTTGGTCATCCGGAAGTTTATATTTTAATTTTGCCTGCTTTTGGTATTATTAGTCAGTGTACTTTATATTTGACTGGTAAAAAAGAAGTTTTTGGTTACTTAGGAATGGTTTATGCTATTTTAAGTATTGGGTTAATTGGTTGTGTAGTTTGAGCTCATCATATGTATACTGTTGGAATGGATTTCGAT
>LC179430.1 - dog - Myanmar
TTTAATTTATCAACATTTGTTTTGGTTTTTTGGTCATCCGGAAGTTTATATTTTAATTTTGCCTGCTTTTGGTATTATTAGTCAGTGTACTTTATATTTGACTGGTAAAAAAGAAGTTTTTGGTTACTTAGGAATGGTTTATGCTATTTTAAGTATTGGGTTAATTGGTTGTGTAGTTTGAGCTCATCATATGTATACTGTTGGAATGGATTTCGAT
>LC179429.1 - dog - Myanmar
TTTAATTTATCAACATTTGTTTTGGTTTTTCGGTCATCCAGAAGTTTATATTTTAATTTTGCCTGCTTTTGGTATTATTAGTCAGTGTACTTTATATTTGACTGGTAAGAAAGAAGTTTTTGGTTATTTAGGAATGGTTTACGCTATTTTAAGTATTGGATTGATTGGTTGTGTAGTTTGGGCTCATCATATGTATACTGTTGGAATGGATTTTGAT
>LC179428.1 - dog - Myanmar
TTTAATCTATCAACATTTGTTTTGGTTTTTTGGTCATCCGGAAGTTTATATTTTAATTTTGCCTGCTTTTGGTATTATTAGTCAGTGTACTTTATATTTGACTGGTAAAAAAGAAGTTTTTGGTTATTTAGGAATGGTTTACGCTATTTTAAGTATTGGGTTAATTGGTTGTGTAGTTTGAGCTCATCATATGTATACTGTTGGAATGGATTTCGAT
>LC179427.1 - dog - Myanmar
TTTAATTTATCAACATTTGTTTTGGTTTTTTGGTCATCCGGAAGTTTATATTTTAATTTTGCCTGCTTTTGGTATTATTAGTCAGTGTACTTTATATTTGACTGGTAAAAAAGAAGTTTTTGGTTATTTAGGAATGGTTTACGCTATTTTAAGTATTGGGTTAATTGGTTGTGTAGTTTGAGCTCATCATATGTATACTGTTGGAATGGATTTCGAT
>LC179426.1 - dog - Myanmar
TTTAATTTATCAACATTTGTTTTGGTTTTTTGGTCATCCGGAAGTTTATATTTTAATTTTGCCTGCTTTTGGTATTATTAGTCAGTGTACTTTATATTTGACTGGTAAAAAAGAAGTTTTTGGTTATTTAGGAATGGTTTACGCTATTTTAAGTATTGGGTTAATTGGTTGTGTAGTTTGAGCTCATCATATGTATACTGTTGGAATGGATTTCGAT
>LC179425.1 - dog - Myanmar
TTTAATTTATCAACATTTGTTTTGGTTTTTTGGTCATCCGGAAGTTTATATTTTAATTTTGCCTGCTTTTGGTATTATTAGTCAGTGTACTTTATATTTGACTGGTAAAAAAGAAGTTTTTGGTTATTTAGGAATGGTTTACGCTATTTTAAGTATTGGGTTAATTGGTTGTGTAGTTTGAGCTCATCATATGTATACTGTTGGAATGGATTTCGAT
>LC179424.1 - dog - Myanmar
TTTAATTTATCAACATTTGTTTTGGTTTTTTGGTCATCCGGAAGTTTATATTTTAATTTTACCTGCTTTTGGTATTATTAGTCAGTGTACTTTATATTTGACTGGTAAAAAAGAAGTTTTTGGTTATTTGGGAATGGTTTATGCTATTTTAAGTATTGGGTTAATTGGTTGTGTAGTTTGAGCTCATCATATGTATACTGTTGGAATGGATTTTGAT
>LC179423.1 - dog - Myanmar
TTTAATTTATCAACATTTGTTTTGGTTTTTTGGTCATCCGGAAGTTTATATTTTAATTCTACCTGCTTTTGGTATTATTAGTCAGTGTACTTTATATTTGACTGGTAAAAAAGAAGTTTTTGGTTATTTAGGAATGGTTTATGCTATTTTAAGTATTGGGTTAATTGGTTGTGTAGTTTGAGCTCATCATATGTATACTGTTGGAATGGATTTTGAT
>LC179422.1 - dog - Myanmar
TTTAATTTATCAACATTTGTTTTGGTTTTTTGGTCATCCGGAAGTTTATATTTTAATTTTGCCTGCTTTTGGTATTATTAGTCAGTGTACTTTATATTTGACTGGTAAAAAAGAAGTTTTTGGTTATTTAGGAATGGTTTACGCTATTTTAAGTATTGGGTTAATTGGTTGTGTAGTTTGAGCTCATCATATGTATACTGTTGGAATGGATTTCGAT
>LC179421.1 - dog - Myanmar
TTTAATTTATCAACATTTGTTTTGGTTTTTTGGTCATCCGGAAGTTTATATTTTAATTCTACCTGCTTTTGGTATTATTAGTCAGTGTACTTTATATTTGACTGGTAAAAAAGAAGTTTTTGGTTATTTAGGAATGGTTTATGCTATTTTAAGTATTGGGTTAATTGGTTGTGTAGTTTGAGCTCATCATATGTATACTGTTGGAATGGATTTTGAT
>LC179420.1 - dog - Myanmar
TTTAATTTATCAACATTTGTTTTGGTTTTTTGGTCATCCGGAAGTTTATATTTTAATTTTGCCTGCTTTTGGTATTATTAGTCAGTGTACTTTATATTTGACTGGTAAAAAAGAAGTTTTTGGTTATTTAGGAATGGTTTACGCTATTTTAAGTATTGGGTTAATTGGTTGTGTAGTTTGAGCTCATCATATGTATACTGTTGGAATGGATTTCGAC
>LC179419.1 - dog - Myanmar
TTTAATTTATCAACATTTGTTTTGGTTTTTTGGTCATCCGGAAGTTTATATTTTAATTTTGCCTGCTTTTGGTATTATTAGTCAGTGTACTTTATATTTGACTGGTAAAAAAGAAGTTTTTGGTTATTTAGGAATGGTTTACGCTATTTTAAGTATTGGGTTAATTGGTTGTGTAGTTTGAGCTCATCATATGTATACTGTTGGAATGGATTTCGAT
>LC179418.1 - dog - Myanmar
TTTAATTTATCAACATTTGTTTTGGTTTTTTGGTCATCCGGAAGTTTATATTTTAATTTTGCCTGCTTTTGGTATTATTAGTCAGTGTACTTTATATTTGACTGGTAAAAAAGAAGTTTTTGGTTATTTAGGAATGGTTTACGCTATTTTAAGTATTGGGTTAATTGGTTGTGTAGTTTGAGCTCATCATATGTATACTGTTGGAATGGATTTTGAT
>LC179417.1 - dog - Myanmar
TTTAATTTATCAACATTTGTTTTGGTTTTTTGGTCATCCGGAAGTTTATATTTTAATTTTGCCTGCTTTTGGTATTATTAGTCAGTGTACTTTATATTTGACTGGTAAAAAAGAAGTTTTTGGTTATTTAGGAATGGTTTACGCTATTTTAAGTATTGGGTTAATTGGTTGTGTAGTTTGAGCTCATCATATGTATACTGTTGGAATGGATTTCGAT
>LC179416.1 - dog - Myanmar
TTTGATTTATCAGCATTTGTTTTGGTTTTTTGGTCATCCGGAAGTTTATATTTTAATTTTACCTGCTTTCGGTATTATTAGTCAATGTACTTTATATTTGACTGGTAAAAAAGAAGTTTTTGGTTATTTGGGTATGGTTTATGCTATTTTAAGTATTGGTTTAATTGGTTGTGTAGTTTGAGCTCATCACATGTATACTGTTGGTATGGATTTTGAT
>LC179415.1 - dog - Myanmar
TTTAATTTATCAACATTTGTTTTGGTTTTTTGGTCATCCGGAAGTTTATATTTTAATTTTGCCTGCTTTTGGTATTATTAGTCAGTGTACTTTATATTTGACTGGTAAAAAAGAAGTTTTTGGTTATTTAGGAATGGTTTACGCTATTTTAAGTATTGGGTTAATTGGTTGTGTAGTTTGAGCTCATCATATGTATACTGTTGGAATGGATTTCGAT
>LC179414.1 - dog - Myanmar
TTTAATTTATCAACATTTGTTTTGGTTTTTTGGTCATCCGGAAGTTTATATTTTAATTTTGCCTGCTTTTGGTATTATTAGTCAGTGTACTTTATATTTGACTGGTAAAAAAGAAGTTTTTGGTTATTTAGGAATGGTTTACGCTATTTTAAGTATTGGGTTAATTGGTTGTGTAGTTTGAGCTCATCATATGTATACTGTTGGAATGGATTTCGAT
>LC179413.1 - dog - Myanmar
TTTAATTTATCAACATTTGTTTTGGTTTTTCGGTCATCCAGAAGTTTATATTTTAATTTTGCCTGCTTTTGGTATTATTAGTCAGTGTACTTTATATTTGACTGGTAAGAAAGAAGTTTTTGGTTATTTAGGAATGGTTTACGCTATTTTAAGTATTGGATTGATTGGTTGTGTAGTTTGGGCTCATCATATGTATACTGTTGGAATGGATTTTGAT
>LC179412.1 - dog - Myanmar
TTTAATTTATCAACATTTGTTTTGGTTTTTTGGTCATCCGGAAGTTTATATTTTAATTTTGCCTGCTTTTGGTATTATTAGTCAGTGTACTTTATATTTGACTGGTAAAAAAGAAGTTTTTGGTTATTTAGGAATGGTTTACGCTATTTTAAGTATTGGGTTAATTGGTTGTGTAGTTTGAGCTCATCATATGTATACTGTTGGAATGGATTTCGAT
>LC179411.1 - dog - Myanmar
TTTAATTTATCAACATTTGTTTTGGTTTTTTGGTCATCCGGAAGTTTATATTTTAATTTTGCCTGCTTTTGGTATTATTAGTCAGTGTACTTTATATTTGACTGGTAAAAAAGAAGTTTTTGGTTATTTAGGAATGGTTTACGCTATTTTAAGTATTGGGTTAATTGGTTGTGTAGTTTGAGCTCATCATATGTATACTGTTGGAATGGATTTCGAT
>LC179410.1 - dog - Myanmar
TTTAATTTATCAACATTTGTTTTGGTTTTTTGGTCATCCGGAAGTTTATATTTTAATTTTGCCTGCTTTTGGTATTATTAGTCAGTGTACTTTATATTTGACTGGTAAAAAAGAAGTTTTTGGTTATTTAGGAATGGTTTACGCTATTTTAAGTATTGGGTTAATTGGTTGTGTAGTTTGAGCTCATCATATGTATACTGTTGGAATGGATTTCGAT
>LC179409.1 - dog - Myanmar
TTTAATTTATCAACATTTGTTTTGGTTTTTTGGTCATCCGGAAGTTTATATTTTAATTTTGCCTGCTTTTGGTATTATTAGTCAGTGTACTTTATATTTGACTGGTAAAAAAGAAGTTTTTGGTTATTTGGGAATGGTTTACGCTATTTTAAGTATTGGGTTAATTGGTTGTGTAGTTTGAGCTCATCATATGTATACTGTTGGAATGGATTTCGAT
>LC179408.1 - dog - Myanmar
TTTAATTTATCAACATTTGTTTTGGTTTTTTGGTCATCCGGAAGTTTATATTTTAATTTTGCCTGCTTTTGGTATTATTAGTCAGTGTACTTTATATTTGACTGGTAAAAAAGAAGTTTTTGGTTATTTAGGAATGGTTTACGCTATTTTAAGTATTGGGTTAATTGGTTGTGTAGTTTGAGCTCATCATATGTATACTGTTGGAATGGATTTCGAT
>LC179407.1 - dog - Myanmar
TTTAATTTATCAACATTTGTTTTGGTTTTTTGGTCATCCGGAAGTTTATATTTTAATTTTGCCTGCTTTTGGTATTATTAGTCAGTGTACTTTATATTTGACTGGTAAAAAAGAAGTTTTTGGTTATTTAGGAATGGTTTACGCTATTTTAAGTATTGGGTTAATTGGTTGTGTAGTTTGAGCTCATCATATGTATACTGTTGGAATGGATTTCGAT
>LC179406.1 - dog - Myanmar
TTTAATTTATCAACATTTGTTTTGGTTTTTTGGTCATCCGGAAGTTTATATTTTAATTTTGCCTGCTTTTGGTATTATTAGTCAGTGTACTTTATATTTGACTGGTAAAAAAGAAGTTTTTGGTTATTTAGGAATGGTTTACGCTATTTTAAGTATTGGGTTAATTGGTTGTGTAGTTTGAGCTCATCATATGTATACTGTTGGAATGGATTTCGAT
>LC179405.1 - dog - Myanmar
TTTAATTTATCAACATTTGTTTTGGTTTTTTGGTCATCCGGAAGTTTATATTTTAATTTTACCTGCTTTTGGTATTATTAGTCAGTGTACTTTATATTTGACTGGTAAAAAAGAAGTTTTTGGTTATTTAGGAATGGTTTATGCTATTTTAAGTATTGGGTTAATTGGTTGTGTAGTTTGAGCTCATCATATGTATACTGTTGGAATGGATTTTGAT
>LC179404.1 - dog - Myanmar
TTTAATTTATCAACATTTGTTTTGGTTTTTTGGTCATCCGGAAGTTTATATTTTAATTTTACCTGCTTTTGGTATTATTAGTCAGTGTACTTTATATTTGACTGGTAAAAAAGAAGTTTTTGGTTATTTAGGAATGGTTTATGCTATTTTAAGTATTGGGTTAATTGGTTGTGTAGTTTGAGCTCATCATATGTATACTGTTGGAATGGATTTTGAT
>LC179403.1 - dog - Myanmar
TTTGATTTATCAGCATTTGTTTTGGTTTTTTGGTCATCCAGAAGTTTATATTTTAATTTTACCTGCTTTTGGTATTATTAGTCAATGTACTTTGTATTTGACTGGTAAAAAAGAAGTTTTTGGTTATTTGGGTATGGTTTATGCTATTTTAAGTATTGGTTTAATTGGTTGTGTAGTTTGAGCTCACCACATGTATACTGTTGGTATAGATTTTGAT
>LC179402.1 - dog - Myanmar
TTTAATTTATCAACATTTGTTTTGGTTTTTCGGTCATCCAGAAGTTTATATTTTAATTTTGCCTGCTTTTGGTATTATTAGTCAGTGTACTTTATATTTGACTGGTAAGAAAGAAGTTTTTGGTTATTTAGGAATGGTTTACGCTATTTTAAGTATTGGATTGATTGGTTGTGTAGTTTGGGCTCATCATATGTATACTGTTGGAATGGATTTTGAT
>LC179401.1 - dog - Myanmar
TTTAATTTATCAACATTTGTTTTGGTTTTTTGGTCATCCGGAAGTTTATATTTTAATTTTGCCTGCTTTTGGTATTATTAGTCAGTGTACTTTATATTTGACTGGTAAAAAAGAAGTTTTTGGTTATTTAGGAATGGTTTACGCTATTTTAAGTATTGGGTTAATTGGTTGTGTAGTTTGAGCTCATCATATGTATACTGTTGGAATGGATTTCGAT
>LC179400.1 - dog - Myanmar
TTTAATTTATCAACATTTGTTTTGGTTTTTTGGTCATCCGGAAGTTTATATTTTAATTTTGCCTGCTTTTGGTATTATTAGTCAGTGTACTTTATATTTGACTGGTAAAAAAGAAGTTTTTGGTTATTTAGGAATGGTTTACGCTATTTTAAGTATTGGGTTAATTGGTTGTGTAGTTTGAGCTCATCATATGTATACTGTTGGAATGGATTTCGAT
>LC179399.1 - dog - Myanmar
TTTAATTTATCAACATTTGTTTTGGTTTTTTGGTCATCCGGAAGTTTATATTTTAATTTTGCCTGCTTTTGGTATTATTAGTCAGTGTACTTTATATTTGACTGGTAAAAAAGAAGTTTTTGGTTATTTAGGAATGGTTTACGCTATTTTAAGTATTGGGTTAATTGGTTGTGTAGTTTGAGCTCATCATATGTATACTGTTGGAATGGATTTCGAT
>LC179398.1 - dog - Myanmar
TTTAATTTATCAACATTTGTTTTGGTTTTTTGGTCATCCGGAAGTTTATATTTTAATTTTGCCTGCTTTTGGTATTATTAGTCAGTGTACTTTATATTTGACTGGTAAAAAAGAAGTTTTTGGTTATTTAGGAATGGTTTACGCTATTTTAAGTATTGGGTTAATTGGTTGTGTAGTTTGAGCTCATCATATGTATACTGTTGGAATGGATTTCGAT
>LC179397.1 - dog - Myanmar
TTTAATTTATCAACATTTGTTTTGGTTTTTTGGTCATCCGGAAGTTTATATTTTAATTCTACCTGCTTTTGGTATTATTAGTCAGTGTACTTTATATTTGACTGGTAAAAAAGAAGTTTTTGGTTATTTAGGAATGGTTTATGCTATTTTAAGTATTGGGTTGATTGGTTGTGTAGTTTGAGCTCATCATATGTATACTGTTGGAATGGATTTTGAT
>LC179396.1 - dog - Myanmar
TTTAATTTATCAACATTTGTTTTGGTTTTTCGGTCATCCAGAAGTTTATATTTTAATTTTGCCTGCTTTTGGTATTATTAGTCAGTGTACTTTATATTTGACTGGTAAGAAAGAAGTTTTTGGTTATTTAGGAATGGTTTACGCTATTTTAAGTATTGGATTGATTGGTTGTGTAGTTTGGGCTCATCATATGTATACTGTTGGAATGGATTTTGAT
>LC179395.1 - dog - Myanmar
TTTAATTTATCAACATTTGTTTTGGTTTTTTGGTCATCCGGAAGTTTATATTTTAATTTTGCCTGCTTTTGGTATTATTAGTCAGTGTACTTTATATTTGACTGGTAAAAAAGAAGTTTTTGGTTATTTAGGAATGGTTTACGCTATTTTAAGTATTGGGTTAATTGGTTGTGTAGTTTGAGCTCATCATATGTATACTGTTGGAATGGATTTCGAT
>LC179394.1 - dog - Myanmar
TTTAATTTATCAACATTTGTTTTGGTTTTTTGGTCATCCGGAAGTTTATATTTTAATTTTGCCTGCTTTTGGTATTATTAGTCAGTGTACTTTATATTTGACTGGTAAAAAAGAAGTTTTTGGTTATTTAGGAATGGTTTACGCTATTTTAAGTATTGGGTTAATTGGTTGTGTAGTTTGAGCTCATCATATGTATACTGTTGGAATGGATTTCGAT
>LC179393.1 - human - Japan
TTTGATTTATCAGCATTTGTTTTGGTTTTTTGGTCATCCAGAAGTTTATATTTTAATTTTACCTGCTTTTGGTATTATTAGTCAATGTACTTTGTATTTGACTGGTAAAAAAGAAGTTTTTGGTTATTTGGGTATGGTTTATGCTATTTTAAGTATTGGTTTAATTGGTTGTGTAGTTTGAGCTCATCACATGTATACTGTTGGTATAGATTTTGAT
>LC179392.1 - human - Japan
TTTGATTTATCAGCATTTGTTTTGGTTTTTTGGTCATCCAGAAGTTTATATTTTAATTTTACCTGCTTTTGGTATTATTAGTCAATGTACTTTGTATTTGACTGGTAAAAAAGAAGTTTTTGGTTATTTGGGTATGGTTTATGCTATTTTAAGTATTGGTTTAATTGGTTGTGTAGTTTGAGCTCATCACATGTATACTGTTGGTATAGATTTTGAT
>LC179391.1 - human - Japan
TTTGATTTATCAGCATTTGTTTTGGTTTTTTGGTCATCCAGAAGTTTATATTTTAATTTTACCTGCTTTTGGTATTATTAGTCAATGTACTTTGTATTTGACTGGTAAAAAAGAAGTTTTTGGTTATTTGGGTATGGTTTATGCTATTTTAAGTATTGGTTTAATTGGTTGTGTAGTTTGAGCTCACCACATGTATACTGTTGGTATAGATTTTGAT
>LC179390.1 - human - Japan
TTTGATTTATCAGCATTTGTTTTGGTTTTTTGGTCATCCAGAAGTTTATATTTTAATTTTACCTGCTTTTGGTATTATTAGTCAATGTACTTTGTATTTGACTGGTAAAAAAGAAGTTTTTGGTTATTTGGGTATGGTTTATGCTATTTTAAGTATTGGTTTAATTGGTTGTGTAGTTTGAGCTCACCACATGTATACTGTTGGTATAGATTTTGAT
>LC179389.1 - human - Japan
TTTGATTTATCAGCATTTGTTTTGGTTTTTTGGTCATCCAGAAGTTTATATTTTAATTTTACCTGCTTTTGGTATTATTAGTCAATGTACTTTGTATTTGACTGGTAAAAAAGAAGTTTTTGGTTATTTGGGTATGGTTTATGCTATTTTAAGTATTGGTTTAATTGGTTGTGTAGTTTGAGCTCACCACATGTATACTGTTGGTATAGATTTTGAT
>LC179388.1 - human - Japan
TTTGATTTATCAGCATTTGTTTTGGTTTTTTGGTCATCCAGAAGTTTATATTTTAATTTTACCTGCTTTTGGTATTATTAGTCAATGTACTTTGTATTTGACTGGTAAAAAAGAAGTTTTTGGTTATTTGGGTATGGTTTATGCTATTTTAAGTATTGGTTTAATTGGTTGTGTAGTTTGAGCTCACCACATGTATACTGTTGGTATAGATTTTGAT
>LC179387.1 - human - Japan
TTTGATTTATCAGCATTTGTTTTGGTTTTTTGGTCATCCAGAAGTTTATATTTTAATTTTACCTGCTTTTGGTATTATTAGTCAATGTACTTTGTATTTGACTGGTAAAAAAGAAGTTTTTGGTTATTTGGGTATGGTTTATGCTATTTTAAGTATTGGTTTAATTGGTTGTGTAGTTTGAGCTCACCACATGTATACTGTTGGTATAGATTTTGAT
>LC179386.1 - human - Japan
TTTGATTTATCAGCATTTGTTTTGGTTTTTTGGTCATCCAGAAGTTTATATTTTAATTTTACCTGCTTTTGGTATTATTAGTCAATGTACTTTGTATTTGACTGGTAAAAAAGAAGTTTTTGGTTATTTGGGTATGGTTTATGCTATTTTAAGTATTGGTTTAATTGGTTGTGTAGTTTGAGCTCACCACATGTATACTGTTGGTATAGATTTTGAT
>LC179385.1 - human - Japan
TTTGATTTATCAGCATTTGTTTTGGTTTTTTGGTCATCCAGAAGTTTATATTTTAATTTTACCTGCTTTTGGTATTATTAGTCAATGTACTTTGTATTTGACTGGTAAAAAAGAAGTTTTTGGTTATTTGGGTATGGTTTATGCTATTTTAAGTATTGGTTTAATTGGTTGTGTAGTTTGAGCTCACCACATGTATACTGTTGGTATAGATTTTGAT
>LC179384.1 - human - Japan
TTTGATTTATCAGCATTTGTTTTGGTTTTTTGGTCATCCAGAAGTTTATATTTTAATTTTACCTGCTTTTGGTATTATTAGTCAATGTACTTTGTATTTGACTGGTAAAAAAGAAGTTTTTGGTTATTTGGGTATGGTTTATGCTATTTTAAGTATTGGTTTAATTGGTTGTGTAGTTTGAGCTCACCACATGTATACTGTTGGTATAGATTTTGAT
>LC179383.1 - human - Japan
TTTGATTTATCAGCATTTGTTTTGGTTTTTTGGTCATCCAGAAGTTTATATTTTAATTTTACCTGCTTTTGGTATTATTAGTCAATGTACTTTGTATTTGACTGGTAAAAAAGAAGTTTTTGGTTATTTGGGTATGGTTTATGCTATTTTAAGTATTGGTTTAATTGGTTGTGTAGTTTGAGCTCACCACATGTATACTGTTGGTATAGATTTTGAT
>LC179382.1 - human - Japan
TTTGATTTATCAGCATTTGTTTTGGTTTTTTGGTCATCCAGAAGTTTATATTTTAATTTTACCTGCTTTTGGTATTATTAGTCAATGTACTTTGTATTTGACTGGTAAAAAAGAAGTTTTTGGTTATTTGGGTATGGTTTATGCTATTTTAAGTATTGGTTTAATTGGTTGTGTAGTTTGAGCTCACCACATGTATACTGTTGGTATAGATTTTGAT
>LC179381.1 - human - Japan
TTTGATTTATCAGCATTTGTTTTGGTTTTTTGGTCATCCAGAAGTTTATATTTTAATTTTACCTGCTTTTGGTATTATTAGTCAATGTACTTTGTATTTGACTGGTAAAAAAGAAGTTTTTGGTTATTTGGGTATGGTTTATGCTATTTTAAGTATTGGTTTAATTGGTTGTGTAGTTTGAGCTCACCACATGTATACTGTTGGTATAGATTTTGAT
>LC179380.1 - human - Japan
TTTGATTTATCAGCATTTGTTTTGGTTTTTTGGTCATCCAGAAGTTTATATTTTAATTTTACCTGCTTTTGGTATTATTAGTCAATGTACTTTGTATTTGACTGGTAAAAAAGAAGTTTTTGGTTATTTGGGTATGGTTTATGCTATTTTAAGTATTGGTTTAATTGGTTGTGTAGTTTGAGCTCACCACATGTATACTGTTGGTATAGATTTTGAT
>LC179379.1 - human - Japan
TTTGATTTATCAGCATTTGTTTTGGTTTTTTGGTCATCCAGAAGTTTATATTTTAATTTTACCTGCTTTTGGTATTATTAGTCAATGTACTTTGTATTTGACTGGTAAAAAAGAAGTTTTTGGTTATTTGGGTATGGTTTATGCTATTTTAAGTATTGGTTTAATTGGTTGTGTAGTTTGAGCTCACCACATGTATACTGTTGGTATAGATTTTGAT
>LC179378.1 - human - Japan
TTTGATTTATCAGCATTTGTTTTGGTTTTTTGGTCATCCAGAAGTTTATATTTTAATTTTACCTGCTTTTGGTATTATTAGTCAATGTACTTTGTATTTGACTGGTAAAAAAGAAGTTTTTGGTTATTTGGGTATGGTTTATGCTATTTTAAGTATTGGTTTAATTGGTTGTGTAGTTTGAGCTCACCACATGTATACTGTTGGTATAGATTTTGAT
>LC179377.1 - human - Japan
TTTGATTTATCAGCATTTGTTTTGGTTTTTTGGTCATCCAGAAGTTTATATTTTAATTTTACCTGCTTTTGGTATTATTAGTCAATGTACTTTGTATTTGACTGGTAAAAAAGAAGTTTTTGGTTATTTGGGTATGGTTTATGCTATTTTAAGTATTGGTTTAATTGGTTGTGTAGTTTGAGCTCACCACATGTATACTGTTGGTATAGATTTTGAT
>LC179376.1 - human - Japan
TTTGATTTATCAGCATTTGTTTTGGTTTTTTGGTCATCCAGAAGTTTATATTTTAATTTTACCTGCTTTTGGTATTATTAGTCAATGTACTTTGTATTTGACTGGTAAAAAAGAAGTTTTTGGTTATTTGGGTATGGTTTATGCTATTTTAAGTATTGGTTTAATTGGTTGTGTAGTTTGAGCTCACCACATGTATACTGTTGGTATAGATTTTGAT
>LC179375.1 - human - Japan
TTTGATTTATCAGCATTTGTTTTGGTTTTTTGGTCATCCAGAAGTTTATATTTTAATTTTACCTGCTTTTGGTATTATTAGTCAATGTACTTTGTATTTGACTGGTAAAAAAGAAGTTTTTGGTTATTTGGGTATGGTTTATGCTATTTTAAGTATTGGTTTAATTGGTTGTGTAGTTTGAGCTCACCACATGTATACTGTTGGTATAGATTTTGAT
>LC179374.1 - human - Japan
TTTGATTTATCAGCATTTGTTTTGGTTTTTTGGTCATCCAGAAGTTTATATTTTAATTTTACCTGCTTTTGGTATTATTAGTCAATGTACTTTGTATTTGACTGGTAAAAAAGAAGTTTTTGGTTATTTGGGTATGGTTTATGCTATTTTAAGTATTGGTTTAATTGGTTGTGTAGTTTGAGCTCACCACATGTATACTGTTGGTATAGATTTTGAT
>LC179373.1 - human - Japan
TTTGATTTATCAGCATTTGTTTTGGTTTTTTGGTCATCCAGAAGTTTATATTTTAATTTTACCTGCTTTTGGTATTATTAGTCAATGTACTTTGTATTTGACTGGTAAAAAAGAAGTTTTTGGTTATTTGGGTATGGTTTATGCTATTTTAAGTATTGGTTTAATTGGTTGTGTAGTTTGAGCTCACCACATGTATACTGTTGGTATAGATTTTGAT
>LC179372.1 - human - Japan
TTTGATTTATCAGCATTTGTTTTGGTTTTTTGGTCATCCAGAAGTTTATATTTTAATTTTACCTGCTTTTGGTATTATTAGTCAATGTACTTTGTATTTGACTGGTAAAAAAGAAGTTTTTGGTTATTTGGGTATGGTTTATGCTATTTTAAGTATTGGTTTAATTGGTTGTGTAGTTTGAGCTCACCACATGTATACTGTTGGTATAGATTTTGAT
>LC179371.1 - human - Japan
TTTGATTTATCAGCATTTGTTTTGGTTTTTTGGTCATCCAGAAGTTTATATTTTAATTTTACCTGCTTTTGGTATTATTAGTCAATGTACTTTGTATTTGACTGGTAAAAAAGAAGTTTTTGGTTATTTGGGTATGGTTTATGCTATTTTAAGTATTGGTTTAATTGGTTGTGTAGTTTGAGCTCACCACATGTATACTGTTGGTATAGATTTTGAT
>LC179370.1 - human - Japan
TTTGATTTATCAGCATTTGTTTTGGTTTTTTGGTCATCCAGAAGTTTATATTTTAATTTTACCTGCTTTTGGTATTATTAGTCAATGTACTTTGTATTTGACTGGTAAAAAAGAAGTTTTTGGTTATTTGGGTATGGTTTATGCTATTTTAAGTATTGGTTTAATTGGTTGTGTAGTTTGAGCTCACCACATGTATACTGTTGGTATAGATTTTGAT
>LC179369.1 - human - Japan
TTTGATTTATCAGCATTTGTTTTGGTTTTTTGGTCATCCAGAAGTTTATATTTTAATTTTACCTGCTTTTGGTATTATTAGTCAATGTACTTTGTATTTGACTGGTAAAAAAGAAGTTTTTGGTTATTTGGGTATGGTTTATGCTATTTTAAGTATTGGTTTAATTGGTTGTGTAGTTTGAGCTCACCACATGTATACTGTTGGTATAGATTTTGAT
>LC179368.1 - human - Japan
TTTGATTTATCAGCATTTGTTTTGGTTTTTTGGTCATCCAGAAGTTTATATTTTAATTTTACCTGCTTTTGGTATTATTAGTCAATGTACTTTGTATTTGACTGGTAAAAAAGAAGTTTTTGGTTATTTGGGTATGGTTTATGCTATTTTAAGTATTGGTTTAATTGGTTGTGTAGTTTGAGCTCACCACATGTATACTGTTGGTATAGATTTTGAT
>LC179367.1 - human - Japan
TTTGATTTATCAGCATTTGTTTTGGTTTTTTGGTCATCCAGAAGTTTATATTTTAATTTTACCTGCTTTTGGTATTATTAGTCAATGTACTTTGTATTTGACTGGTAAAAAAGAAGTTTTTGGTTATTTGGGTATGGTTTATGCTATTTTAAGTATTGGTTTAATTGGTTGTGTAGTTTGAGCTCACCACATGTATACTGTTGGTATAGATTTTGAT
>LC179366.1 - human - Japan
TTTGATTTATCAGCATTTGTTTTGGTTTTTTGGTCATCCAGAAGTTTATATTTTAATTTTACCTGCTTTTGGTATTATTAGTCAATGTACTTTGTATTTGACTGGTAAAAAAGAAGTTTTTGGTTATTTGGGTATGGTTTATGCTATTTTAAGTATTGGTTTAATTGGTTGTGTAGTTTGAGCTCACCACATGTATACTGTTGGTATAGATTTTGAT
>LC179365.1 - human - Japan
TTTGATTTATCAGCATTTGTTTTGGTTTTTTGGTCATCCAGAAGTTTATATTTTAATTTTACCTGCTTTTGGTATTATTAGTCAATGTACTTTGTATTTGACTGGTAAAAAAGAAGTTTTTGGTTATTTGGGTATGGTTTATGCTATTTTAAGTATTGGTTTAATTGGTTGTGTAGTTTGAGCTCACCACATGTATACTGTTGGTATAGATTTTGAT
>LC179364.1 - human - Japan
TTTGATTTATCAGCATTTGTTTTGGTTTTTTGGTCATCCAGAAGTTTATATTTTAATTTTACCTGCTTTTGGTATTATTAGTCAATGTACTTTGTATTTGACTGGTAAAAAAGAAGTTTTTGGTTATTTGGGTATGGTTTATGCTATTTTAAGTATTGGTTTAATTGGTTGTGTAGTTTGAGCTCACCACATGTATACTGTTGGTATAGATTTTGAT
>LC179363.1 - human - Japan
TTTGATTTATCAGCATTTGTTTTGGTTTTTTGGTCATCCAGAAGTTTATATTTTAATTTTACCTGCTTTTGGTATTATTAGTCAATGTACTTTGTATTTGACTGGTAAAAAAGAAGTTTTTGGTTATTTGGGTATGGTTTATGCTATTTTAAGTATTGGTTTAATTGGTTGTGTAGTTTGAGCTCACCACATGTATACTGTTGGTATAGATTTTGAT
>LC179362.1 - human - Japan
TTTGATTTATCAGCATTTGTTTTGGTTTTTTGGTCATCCAGAAGTTTATATTTTAATTTTACCTGCTTTTGGTATTATTAGTCAATGTACTTTGTATTTGACTGGTAAAAAAGAAGTTTTTGGTTATTTGGGTATGGTTTATGCTATTTTAAGTATTGGTTTAATTGGTTGTGTAGTTTGAGCTCACCACATGTATACTGTTGGTATAGATTTTGAT
>LC179361.1 - human - Japan
TTTGATTTATCAGCATTTGTTTTGGTTTTTTGGTCATCCAGAAGTTTATATTTTAATTTTACCTGCTTTTGGTATTATTAGTCAATGTACTTTGTATTTGACTGGTAAAAAAGAAGTTTTTGGTTATTTGGGTATGGTTTATGCTATTTTAAGTATTGGTTTAATTGGTTGTGTAGTTTGAGCTCACCACATGTATACTGTTGGTATAGATTTTGAT
>LC179360.1 - human - Japan
TTTGATTTATCAGCATTTGTTTTGGTTTTTTGGTCATCCAGAAGTTTATATTTTAATTTTACCTGCTTTTGGTATTATTAGTCAATGTACTTTGTATTTGACTGGTAAAAAAGAAGTTTTTGGTTATTTGGGTATGGTTTATGCTATTTTAAGTATTGGTTTAATTGGTTGTGTAGTTTGAGCTCACCACATGTATACTGTTGGTATAGATTTTGAT
>LC179359.1 - human - Thailand
TTTGATTTATCAGCATTTGTTTTGGTTTTTTGGTCATCCAGAAGTTTATATTTTAATTTTACCTGCTTTCGGTATTATTAGTCAATGTACTTTGTATTTGACTGGTAAAAAAGAAGTTTTTGGTTATTTGGGTATGGTTTATGCTATTTTGAGTATTGGTTTAATTGGTTGTGTAGTTTGAGCTCATCACATGTATACTGTTGGTATAGATTTTGAT
>LC179358.1 - human - Thailand
TTTGATTTATCAGCATTTGTTTTGGTTTTTTGGTCATCCAGAAGTTTATATTTTAATTTTACCTGCTTTCGGTATTATTAGTCAATGTACTTTGTATTTGACTGGTAAAAAAGAAGTTTTTGGTTATTTGGGTATGGTTTATGCTATTTTGAGTATTGGTTTAATTGGTTGTGTAGTTTGAGCTCATCACATGTATACTGTTGGTATAGATTTTGAT
>LC179357.1 - human - Thailand
TTTGATTTATCAGCATTTGTTTTGGTTTTTTGGTCATCCAGAAGTTTATATTTTAATTTTACCTGCTTTCGGTATTATTAGTCAATGTACTTTGTATTTGACTGGTAAAAAAGAAGTTTTTGGTTATTTGGGTATGGTTTATGCTATTTTGAGTATTGGTTTAATTGGTTGTGTAGTTTGAGCTCATCACATGTATACTGTTGGTATAGATTTTGAT
>LC179356.1 - human - Thailand
TTTGATTTATCAGCATTTGTTTTGGTTTTTTGGTCATCCAGAAGTTTATATTTTAATTTTACCTGCTTTCGGTATTATTAGTCAATGTACTTTGTATTTGACTGGTAAAAAAGAAGTTTTTGGTTATTTGGGTATGGTTTATGCTATTTTGAGTATTGGTTTAATTGGTTGTGTAGTTTGAGCTCATCACATGTATACTGTTGGTATAGATTTTGAT
>LC179355.1 - human - Thailand
TTTGATTTATCAGCATTTGTTTTGGTTTTTTGGTCATCCAGAAGTTTATATTTTAATTTTACCTGCTTTCGGTATTATTAGTCAATGTACTTTGTATTTGACTGGTAAAAAAGAAGTTTTTGGTTATTTGGGTATGGTTTATGCTATTTTGAGTATTGGTTTAATTGGTTGTGTAGTTTGAGCTCATCACATGTATACTGTTGGTATAGATTTTGAT
>LC179354.1 - human - Thailand
TTTGATTTATCAGCATTTGTTTTGGTTTTTTGGTCATCCAGAAGTTTATATTTTAATTTTACCTGCTTTCGGTATTATTAGTCAATGTACTTTGTATTTGACTGGTAAAAAAGAAGTTTTTGGTTATTTGGGTATGGTTTATGCTATTTTGAGTATTGGTTTAATTGGTTGTGTAGTTTGAGCTCATCACATGTATACTGTTGGTATAGATTTTGAT
>LC179353.1 - human - Thailand
TTTGATTTATCAGCATTTGTTTTGGTTTTTTGGTCATCCAGAAGTTTATATTTTAATTTTACCTGCTTTCGGTATTATTAGTCAATGTACTTTGTATTTGACTGGTAAAAAAGAAGTTTTTGGTTATTTGGGTATGGTTTATGCTATTTTGAGTATTGGTTTAATTGGTTGTGTAGTTTGAGCTCATCACATGTATACTGTTGGTATAGATTTTGAT
>LC179352.1 - human - Thailand
TTTGATTTATCAGCATTTGTTTTGGTTTTTTGGTCATCCAGAAGTTTATATTTTAATTTTACCTGCTTTCGGTATTATTAGTCAATGTACTTTGTATTTGACTGGTAAAAAAGAAGTTTTTGGTTATTTGGGTATGGTTTATGCTATTTTGAGTATTGGTTTAATTGGTTGTGTAGTTTGAGCTCATCACATGTATACTGTTGGTATAGATTTTGAT
>LC179351.1 - human - Thailand
TTTGATTTATCAGCATTTGTTTTGGTTTTTTGGTCATCCAGAAGTTTATATTTTAATTTTACCTGCTTTCGGTATTATTAGTCAATGTACTTTGTATTTGACTGGTAAAAAAGAAGTTTTTGGTTATTTGGGTATGGTTTATGCTATTTTGAGTATTGGTTTAATTGGTTGTGTAGTTTGAGCTCATCACATGTATACTGTTGGTATAGATTTTGAT
>LC179350.1 - human - Thailand
TTTGATTTATCAGCATTTGTTTTGGTTTTTTGGTCATCCAGAAGTTTATATTTTAATTTTACCTGCTTTCGGTATTATTAGTCAATGTACTTTGTATTTGACTGGTAAAAAAGAAGTTTTTGGTTATTTGGGTATGGTTTATGCTATTTTGAGTATTGGTTTAATTGGTTGTGTAGTTTGAGCTCATCACATGTATACTGTTGGTATAGATTTTGAT
>LC179349.1 - human - Thailand
TTTGATTTATCAGCATTTGTTTTGGTTTTTTGGTCATCCAGAAGTTTATATTTTAATTTTACCTGCTTTCGGTATTATTAGTCAATGTACTTTGTATTTGACTGGTAAAAAAGAAGTTTTTGGTTATTTGGGTATGGTTTATGCTATTTTGAGTATTGGTTTAATTGGTTGTGTAGTTTGAGCTCATCACATGTATACTGTTGGTATAGATTTTGAT
>LC179348.1 - human - Thailand
TTTGATTTATCAGCATTTGTTTTGGTTTTTTGGTCATCCAGAAGTTTATATTTTAATTTTACCTGCTTTCGGTATTATTAGTCAATGTACTTTGTATTTGACTGGTAAAAAAGAAGTTTTTGGTTATTTGGGTATGGTTTATGCTATTTTGAGTATTGGTTTAATTGGTTGTGTAGTTTGAGCTCATCACATGTATACTGTTGGTATAGATTTTGAT
>LC179347.1 - human - Thailand
TTTGATTTATCAGCATTTGTTTTGGTTTTTTGGTCATCCAGAAGTTTATATTTTAATTTTACCTGCTTTCGGTATTATTAGTCAATGTACTTTGTATTTGACTGGTAAAAAAGAAGTTTTTGGTTATTTGGGTATGGTTTATGCTATTTTGAGTATTGGTTTAATTGGTTGTGTAGTTTGAGCTCATCACATGTATACTGTTGGTATAGATTTTGAT
>LC179346.1 - human - Thailand
TTTGATTTATCAGCATTTGTTTTGGTTTTTTGGTCATCCAGAAGTTTATATTTTAATTTTACCTGCTTTCGGTATTATTAGTCAATGTACTTTGTATTTGACTGGTAAAAAAGAAGTTTTTGGTTATTTGGGTATGGTTTATGCTATTTTGAGTATTGGTTTAATTGGTTGTGTAGTTTGAGCTCATCACATGTATACTGTTGGTATAGATTTTGAT
>LC179345.1 - human - Thailand
TTTGATTTATCAGCATTTGTTTTGGTTTTTTGGTCATCCAGAAGTTTATATTTTAATTTTACCTGCTTTCGGTATTATTAGTCAATGTACTTTGTATTTGACTGGTAAAAAAGAAGTTTTTGGTTATTTGGGTATGGTTTATGCTATTTTGAGTATTGGTTTAATTGGTTGTGTAGTTTGAGCTCATCACATGTATACTGTTGGTATAGATTTTGAT
>LC179344.1 - human - Thailand
TTTGATTTATCAGCATTTGTTTTGGTTTTTTGGTCATCCAGAAGTTTATATTTTAATTTTACCTGCTTTCGGTATTATTAGTCAATGTACTTTGTATTTGACTGGTAAAAAAGAAGTTTTTGGTTATTTGGGTATGGTTTATGCTATTTTGAGTATTGGTTTAATTGGTTGTGTAGTTTGAGCTCATCACATGTATACTGTTGGTATAGATTTTGAT
>LC179343.1 - human - Thailand
TTTGATTTATCAGCATTTGTTTTGGTTTTTTGGTCATCCAGAAGTTTATATTTTAATTTTACCTGCTTTCGGTATTATTAGTCAATGTACTTTGTATTTGACTGGTAAAAAAGAAGTTTTTGGTTATTTGGGTATGGTTTATGCTATTTTGAGTATTGGTTTAATTGGTTGTGTAGTTTGAGCTCATCACATGTATACTGTTGGTATAGATTTTGAT
>LC179342.1 - human - Thailand
TTTGATTTATCAGCATTTGTTTTGGTTTTTTGGTCATCCAGAAGTTTATATTTTAATTTTACCTGCTTTCGGTATTATTAGTCAATGTACTTTGTATTTGACTGGTAAAAAAGAAGTTTTTGGTTATTTGGGTATGGTTTATGCTATTTTGAGTATTGGTTTAATTGGTTGTGTAGTTTGAGCTCATCACATGTATACTGTTGGTATAGATTTTGAT
>LC179341.1 - human - Thailand
TTTGATTTATCAGCATTTGTTTTGGTTTTTTGGTCATCCAGAAGTTTATATTTTAATTTTACCTGCTTTCGGTATTATTAGTCAATGTACTTTGTATTTGACTGGTAAAAAAGAAGTTTTTGGTTATTTGGGTATGGTTTATGCTATTTTGAGTATTGGTTTAATTGGTTGTGTAGTTTGAGCTCATCACATGTATACTGTTGGTATAGATTTTGAT
>LC179340.1 - human - Thailand
TTTGATTTATCAGCATTTGTTTTGGTTTTTTGGTCATCCAGAAGTTTATATTTTAATTTTACCTGCTTTCGGTATTATTAGTCAATGTACTTTGTATTTGACTGGTAAAAAAGAAGTTTTTGGTTATTTGGGTATGGTTTATGCTATTTTGAGTATTGGTTTAATTGGTTGTGTAGTTTGAGCTCATCACATGTATACTGTTGGTATAGATTTTGAT
>LC179339.1 - human - Thailand
TTTGATTTATCAGCATTTGTTTTGGTTTTTTGGTCATCCAGAAGTTTATATTTTAATTTTACCTGCTTTCGGTATTATTAGTCAATGTACTTTGTATTTGACTGGTAAAAAAGAAGTTTTTGGTTATTTGGGTATGGTTTATGCTATTTTGAGTATTGGTTTAATTGGTTGTGTAGTTTGAGCTCATCACATGTATACTGTTGGTATAGATTTTGAT
>LC179338.1 - human - Thailand
TTTGATTTATCAGCATTTGTTTTGGTTTTTTGGTCATCCAGAAGTTTATATTTTAATTTTACCTGCTTTCGGTATTATTAGTCAATGTACTTTGTATTTGACTGGTAAAAAAGAAGTTTTTGGTTATTTGGGTATGGTTTATGCTATTTTGAGTATTGGTTTAATTGGTTGTGTAGTTTGAGCTCATCACATGTATACTGTTGGTATAGATTTTGAT
>LC179337.1 - human - Thailand
TTTGATTTATCAGCATTTGTTTTGGTTTTTTGGTCATCCAGAAGTTTATATTTTAATTTTACCTGCTTTCGGTATTATTAGTCAATGTACTTTGTATTTGACTGGTAAAAAAGAAGTTTTTGGTTATTTGGGTATGGTTTATGCTATTTTGAGTATTGGTTTAATTGGTTGTGTAGTTTGAGCTCATCACATGTATACTGTTGGTATAGATTTTGAT
>LC179336.1 - human - Thailand
TTTGATTTATCAGCATTTGTTTTGGTTTTTTGGTCATCCGGAAGTTTATATTTTAATTTTACCTGCTTTCGGTATTATTAGTCAATGTACTTTATATTTGACTGGTAAAAAAGAAGTTTTTGGTTATTTGGGTATGGTTTATGCTATTTTAAGTATTGGTTTAATTGGTTGTGTAGTTTGAGCTCATCACATGTATACTGTTGGTATGGATTTTGAT
>LC179335.1 - human - Thailand
TTTGATTTATCAGCATTTGTTTTGGTTTTTTGGTCATCCGGAAGTTTATATTTTAATTTTACCTGCTTTCGGTATTATTAGTCAATGTACTTTATATTTGACTGGTAAAAAAGAAGTTTTTGGTTATTTGGGTATGGTTTATGCTATTTTAAGTATTGGTTTAATTGGTTGTGTAGTTTGAGCTCATCACATGTATACTGTTGGTATGGATTTTGAT
>LC179334.1 - human - Thailand
TTTGATTTATCAGCATTTGTTTTGGTTTTTTGGTCATCCGGAAGTTTATATTTTAATTTTACCTGCTTTCGGTATTATTAGTCAATGTACTTTATATTTGACTGGTAAAAAAGAAGTTTTTGGTTATTTGGGTATGGTTTATGCTATTTTAAGTATTGGTTTAATTGGTTGTGTAGTTTGAGCTCATCACATGTATACTGTTGGTATGGATTTTGAT
>LC179333.1 - human - Thailand
TTTGATTTATCAGCATTTGTTTTGGTTTTTTGGTCATCCGGAAGTTTATATTTTAATTTTACCTGCTTTCGGTATTATTAGTCAATGTACTTTATATTTGACTGGTAAAAAAGAAGTTTTTGGTTATTTGGGTATGGTTTATGCTATTTTAAGTATTGGTTTAATTGGTTGTGTAGTTTGAGCTCATCACATGTATACTGTTGGTATGGATTTTGAT
>LC179332.1 - human - Thailand
TTTGATTTATCAGCATTTGTTTTGGTTTTTTGGTCATCCGGAAGTTTATATTTTAATTTTACCTGCTTTCGGTATTATTAGTCAATGTACTTTATATTTGACTGGTAAAAAAGAAGTTTTTGGTTATTTGGGTATGGTTTATGCTATTTTAAGTATTGGTTTAATTGGTTGTGTAGTTTGAGCTCATCACATGTATACTGTTGGTATGGATTTTGAT
>LC179331.1 - human - Thailand
TTTGATTTATCAGCATTTGTTTTGGTTTTTTGGTCATCCGGAAGTTTATATTTTAATTTTACCTGCTTTCGGTATTATTAGTCAATGTACTTTATATTTGACTGGTAAAAAAGAAGTTTTTGGTTATTTGGGTATGGTTTATGCTATTTTAAGTATTGGTTTAATTGGTTGTGTAGTTTGAGCTCATCACATGTATACTGTTGGTATGGATTTTGAT
>LC179330.1 - human - Thailand
TTTGATTTATCAGCATTTGTTTTGGTTTTTTGGTCATCCGGAAGTTTATATTTTAATTTTACCTGCTTTCGGTATTATTAGTCAATGTACTTTATATTTGACTGGTAAAAAAGAAGTTTTTGGTTATTTGGGTATGGTTTATGCTATTTTAAGTATTGGTTTAATTGGTTGTGTAGTTTGAGCTCATCACATGTATACTGTTGGTATGGATTTTGAT
>LC179329.1 - human - Thailand
TTTGATTTATCAGCATTTGTTTTGGTTTTTTGGTCATCCAGAAGTTTATATTTTAATTTTACCTGCTTTCGGTATTATTAGTCAATGTACTTTGTATTTGACTGGTAAAAAAGAAGTTTTTGGTTATTTGGGTATGGTTTATGCTATTTTGAGTATTGGTTTAATTGGTTGTGTAGTTTGAGCTCATCACATGTATACTGTTGGTATAGATTTTGAT
>LC179328.1 - human - Thailand
TTTGATTTATCAGCATTTGTTTTGGTTTTTTGGTCATCCAGAAGTTTATATTTTAATTTTACCTGCTTTCGGTATTATTAGTCAATGTACTTTGTATTTGACTGGTAAAAAAGAAGTTTTTGGTTATTTGGGTATGGTTTATGCTATTTTGAGTATTGGTTTAATTGGTTGTGTAGTTTGAGCTCATCACATGTATACTGTTGGTATAGATTTTGAT
>LC179327.1 - human - Thailand
TTTGATTTATCAGCATTTGTTTTGGTTTTTTGGTCATCCAGAAGTTTATATTTTAATTTTACCTGCTTTCGGTATTATTAGTCAATGTACTTTGTATTTGACTGGTAAAAAAGAAGTTTTTGGTTATTTGGGTATGGTTTATGCTATTTTGAGTATTGGTTTAATTGGTTGTGTAGTTTGAGCTCATCACATGTATACTGTTGGTATAGATTTTGAT
>LC179326.1 - human - Thailand
TTTGATTTATCAGCATTTGTTTTGGTTTTTTGGTCATCCAGAAGTTTATATTTTAATTTTACCTGCTTTCGGTATTATTAGTCAATGTACTTTGTATTTGACTGGTAAAAAAGAAGTTTTTGGTTATTTGGGTATGGTTTATGCTATTTTGAGTATTGGTTTAATTGGTTGTGTAGTTTGAGCTCATCACATGTATACTGTTGGTATAGATTTTGAT
>LC179325.1 - human - Thailand
TTTGATTTATCAGCATTTGTTTTGGTTTTTTGGTCATCCAGAAGTTTATATTTTAATTTTACCTGCTTTCGGTATTATTAGTCAATGTACTTTGTATTTGACTGGTAAAAAAGAAGTTTTTGGTTATTTGGGTATGGTTTATGCTATTTTGAGTATTGGTTTAATTGGTTGTGTAGTTTGAGCTCATCACATGTATACTGTTGGTATAGATTTTGAT
>LC179324.1 - human - Thailand
TTTGATTTATCAGCATTTGTTTTGGTTTTTTGGTCATCCAGAAGTTTATATTTTAATTTTACCTGCTTTCGGTATTATTAGTCAATGTACTTTGTATTTGACTGGTAAAAAAGAAGTTTTTGGTTATTTGGGTATGGTTTATGCTATTTTGAGTATTGGTTTAATTGGTTGTGTAGTTTGAGCTCATCACATGTATACTGTTGGTATAGATTTTGAT
>LC179323.1 - human - Thailand
TTTGATTTATCAGCATTTGTTTTGGTTTTTTGGTCATCCAGAAGTTTATATTTTAATTTTACCTGCTTTCGGTATTATTAGTCAATGTACTTTGTATTTGACTGGTAAAAAAGAAGTTTTTGGTTATTTGGGTATGGTTTATGCTATTTTGAGTATTGGTTTAATTGGTTGTGTAGTTTGAGCTCATCACATGTATACTGTTGGTATAGATTTTGAT
>LC179322.1 - human - Thailand
TTTGATTTATCAGCATTTGTTTTGGTTTTTTGGTCATCCAGAAGTTTATATTTTAATTTTACCTGCTTTCGGTATTATTAGTCAATGTACTTTGTATTTGACTGGTAAAAAAGAAGTTTTTGGTTATTTGGGTATGGTTTATGCTATTTTGAGTATTGGTTTAATTGGTTGTGTAGTTTGAGCTCATCACATGTATACTGTTGGTATAGATTTTGAT
>LC179321.1 - human - Thailand
TTTGATTTATCAGCATTTGTTTTGGTTTTTTGGTCATCCAGAAGTTTATATTTTAATTTTACCTGCTTTCGGTATTATTAGTCAATGTACTTTGTATTTGACTGGTAAAAAAGAAGTTTTTGGTTATTTGGGTATGGTTTATGCTATTTTAAGTATTGGTTTAATTGGTTGTGTAGTTTGAGCTCATCACATGTATACTGTTGGTATAGATTTTGAT
>LC179320.1 - human - Thailand
TTTGATTTATCAGCATTTGTTTTGGTTTTTTGGTCATCCAGAAGTTTATATTTTAATTTTACCTGCTTTCGGTATTATTAGTCAATGTACTTTGTATTTGACTGGTAAAAAAGAAGTTTTTGGTTATTTGGGTATGGTTTATGCTATTTTAAGTATTGGTTTAATTGGTTGTGTAGTTTGAGCTCATCACATGTATACTGTTGGTATAGATTTTGAT
>LC179319.1 - human - Thailand
TTTGATTTATCAGCATTTGTTTTGGTTTTTTGGTCATCCAGAAGTTTATATTTTAATTTTACCTGCTTTCGGTATTATTAGTCAATGTACTTTGTATTTGACTGGTAAAAAAGAAGTTTTTGGTTATTTGGGTATGGTTTATGCTATTTTAAGTATTGGTTTAATTGGTTGTGTAGTTTGAGCTCATCACATGTATACTGTTGGTATAGATTTTGAT
>LC179318.1 - human - Thailand
TTTGATTTATCAGCATTTGTTTTGGTTTTTTGGTCATCCAGAAGTTTATATTTTAATTTTACCTGCTTTCGGTATTATTAGTCAATGTACTTTGTATTTGACTGGTAAAAAAGAAGTTTTTGGTTATTTGGGTATGGTTTATGCTATTTTAAGTATTGGTTTAATTGGTTGTGTAGTTTGAGCTCATCACATGTATACTGTTGGTATAGATTTTGAT
>LC179317.1 - human - Thailand
TTTGATTTATCAGCATTTGTTTTGGTTTTTTGGTCATCCAGAAGTTTATATTTTAATTTTACCTGCTTTCGGTATTATTAGTCAATGTACTTTGTATTTGACTGGTAAAAAAGAAGTTTTTGGTTATTTGGGTATGGTTTATGCTATTTTAAGTATTGGTTTAATTGGTTGTGTAGTTTGAGCTCATCACATGTATACTGTTGGTATAGATTTTGAT
>LC179316.1 - human - Thailand
TTTGATTTATCAGCATTTGTTTTGGTTTTTTGGTCATCCAGAAGTTTATATTTTAATTTTACCTGCTTTCGGTATTATTAGTCAATGTACTTTGTATTTGACTGGTAAAAAAGAAGTTTTTGGTTATTTGGGTATGGTTTATGCTATTTTAAGTATTGGTTTAATTGGTTGTGTAGTTTGAGCTCATCACATGTATACTGTTGGTATAGATTTTGAT
>LC179315.1 - human - Thailand
TTTGATTTATCAGCATTTGTTTTGGTTTTTTGGTCATCCAGAAGTTTATATTTTAATTTTACCTGCTTTCGGTATTATTAGTCAATGTACTTTGTATTTGACTGGTAAAAAAGAAGTTTTTGGTTATTTGGGTATGGTTTATGCTATTTTAAGTATTGGTTTAATTGGTTGTGTAGTTTGAGCTCATCACATGTATACTGTTGGTATAGATTTTGAT
>LC179314.1 - human - Thailand
TTTGATTTATCAGCATTTGTTTTGGTTTTTTGGTCATCCAGAAGTTTATATTTTAATTTTACCTGCTTTCGGTATTATTAGTCAATGTACTTTGTATTTGACTGGTAAAAAAGAAGTTTTTGGTTATTTGGGTATGGTTTATGCTATTTTAAGTATTGGTTTAATTGGTTGTGTAGTTTGAGCTCATCACATGTATACTGTTGGTATAGATTTTGAT
>LC179313.1 - human - Thailand
TTTGATTTATCAGCATTTGTTTTGGTTTTTTGGTCATCCGGAAGTTTATATTTTAATTTTACCTGCTTTCGGTATTATTAGTCAATGTACTTTATATTTGACTGGTAAAAAAGAAGTTTTTGGTTATTTGGGTATGGTTTATGCTATTTTAAGTATTGGTTTAATTGGTTGTGTAGTTTGAGCTCATCACATGTATACTGTTGGTATGGATTTTGAT
>LC179312.1 - human - Thailand
TTTGATTTATCAGCATTTGTTTTGGTTTTTTGGTCATCCGGAAGTTTATATTTTAATTTTACCTGCTTTCGGTATTATTAGTCAATGTACTTTATATTTGACTGGTAAAAAAGAAGTTTTTGGTTATTTGGGTATGGTTTATGCTATTTTAAGTATTGGTTTAATTGGTTGTGTAGTTTGAGCTCATCACATGTATACTGTTGGTATGGATTTTGAT
>LC179311.1 - human - Thailand
TTTGATTTATCAGCATTTGTTTTGGTTTTTTGGTCATCCGGAAGTTTATATTTTAATTTTACCTGCTTTCGGTATTATTAGTCAATGTACTTTATATTTGACTGGTAAAAAAGAAGTTTTTGGTTATTTGGGTATGGTTTATGCTATTTTAAGTATTGGTTTAATTGGTTGTGTAGTTTGAGCTCATCACATGTATACTGTTGGTATGGATTTTGAT
>LC179310.1 - human - Thailand
TTTGATTTATCAGCATTTGTTTTGGTTTTTTGGTCATCCGGAAGTTTATATTTTAATTTTACCTGCTTTCGGTATTATTAGTCAATGTACTTTATATTTGACTGGTAAAAAAGAAGTTTTTGGTTATTTGGGTATGGTTTATGCTATTTTAAGTATTGGTTTAATTGGTTGTGTAGTTTGAGCTCATCACATGTATACTGTTGGTATGGATTTTGAT
>LC179309.1 - human - Thailand
TTTGATTTATCAGCATTTGTTTTGGTTTTTTGGTCATCCGGAAGTTTATATTTTAATTTTACCTGCTTTCGGTATTATTAGTCAATGTACTTTATATTTGACTGGTAAAAAAGAAGTTTTTGGTTATTTGGGTATGGTTTATGCTATTTTAAGTATTGGTTTAATTGGTTGTGTAGTTTGAGCTCATCACATGTATACTGTTGGTATGGATTTTGAT
>LC179308.1 - human - Thailand
TTTGATTTATCAGCATTTGTTTTGGTTTTTTGGTCATCCGGAAGTTTATATTTTAATTTTACCTGCTTTCGGTATTATTAGTCAATGTACTTTATATTTGACTGGTAAAAAAGAAGTTTTTGGTTATTTGGGTATGGTTTATGCTATTTTAAGTATTGGTTTAATTGGTTGTGTAGTTTGAGCTCATCACATGTATACTGTTGGTATGGATTTTGAT
>LC179307.1 - human - Thailand
TTTGATTTATCAGCATTTGTTTTGGTTTTTTGGTCATCCGGAAGTTTATATTTTAATTTTACCTGCTTTCGGTATTATTAGTCAATGTACTTTATATTTGACTGGTAAAAAAGAAGTTTTTGGTTATTTGGGTATGGTTTATGCTATTTTAAGTATTGGTTTAATTGGTTGTGTAGTTTGAGCTCATCACATGTATACTGTTGGTATGGATTTTGAT
>LC179306.1 - human - Thailand
TTTGATTTATCAGCATTTGTTTTGGTTTTTCGGTCATCCAGAAGTTTATATTTTAATTTTACCTGCTTTCGGTATTATTAGTCAATGTACTTTGTATTTGACTGGTAAAAAAGAAGTTTTTGGTTATTTGGGTATGGTTTATGCTATTTTAAGTATTGGTTTAATTGGTTGTGTAGTTTGAGCTCATCATATGTATACTGTTGGTATAGATTTTGAT
>LC179305.1 - human - Thailand
TTTGATTTATCAGCATTTGTTTTGGTTTTTCGGTCATCCAGAAGTTTATATTTTAATTTTACCTGCTTTCGGTATTATTAGTCAATGTACTTTGTATTTGACTGGTAAAAAAGAAGTTTTTGGTTATTTGGGTATGGTTTATGCTATTTTAAGTATTGGTTTAATTGGTTGTGTAGTTTGAGCTCATCATATGTATACTGTTGGTATAGATTTTGAT
>LC179304.1 - human - Thailand
TTTGATTTATCAGCATTTGTTTTGGTTTTTCGGTCATCCAGAAGTTTATATTTTAATTTTACCTGCTTTCGGTATTATTAGTCAATGTACTTTGTATTTGACTGGTAAAAAAGAAGTTTTTGGTTATTTGGGTATGGTTTATGCTATTTTAAGTATTGGTTTAATTGGTTGTGTAGTTTGAGCTCATCATATGTATACTGTTGGTATAGATTTTGAT
>LC179303.1 - human - Thailand
TTTGATTTATCAGCATTTGTTTTGGTTTTTTGGTCATCCAGAAGTTTATATTTTAATTTTACCTGCTTTCGGTATTATTAGTCAGTGTACTTTGTATTTGACTGGTAAAAAAGAAGTTTTTGGTTATTTGGGTATGGTTTATGCTATTTTAAGTATTGGTTTAATTGGTTGTGTAGTTTGAGCTCATCACATGTATACTGTTGGTATAGATTTTGAT
>LC179302.1 - human - Thailand
TTTGATTTATCAGCATTTGTTTTGGTTTTTTGGTCATCCAGAAGTTTATATTTTAATTTTACCTGCTTTCGGTATTATTAGTCAGTGTACTTTGTATTTGACTGGTAAAAAAGAAGTTTTTGGTTATTTGGGTATGGTTTATGCTATTTTAAGTATTGGTTTAATTGGTTGTGTAGTTTGAGCTCATCACATGTATACTGTTGGTATAGATTTTGAT
>LC179301.1 - human - Thailand
TTTGATTTATCAGCATTTGTTTTGGTTTTTTGGTCATCCAGAAGTTTATATTTTAATTTTACCTGCTTTCGGTATTATTAGTCAGTGTACTTTGTATTTGACTGGTAAAAAAGAAGTTTTTGGTTATTTGGGTATGGTTTATGCTATTTTAAGTATTGGTTTAATTGGTTGTGTAGTTTGAGCTCATCACATGTATACTGTTGGTATAGATTTTGAT
>LC179300.1 - human - Thailand
TTTGATTTATCAGCATTTGTTTTGGTTTTTTGGTCATCCAGAAGTTTATATTTTAATTTTACCTGCTTTCGGTATTATTAGTCAGTGTACTTTGTATTTGACTGGTAAAAAAGAAGTTTTTGGTTATTTGGGTATGGTTTATGCTATTTTAAGTATTGGTTTAATTGGTTGTGTAGTTTGAGCTCATCACATGTATACTGTTGGTATAGATTTTGAT
>LC179299.1 - human - Thailand
TTTGATTTATCAGCATTTGTTTTGGTTTTTTGGTCATCCAGAAGTTTATATTTTAATTTTACCTGCTTTCGGTATTATTAGTCAGTGTACTTTGTATTTGACTGGTAAAAAAGAAGTTTTTGGTTATTTGGGTATGGTTTATGCTATTTTAAGTATTGGTTTAATTGGTTGTGTAGTTTGAGCTCATCACATGTATACTGTTGGTATAGATTTTGAT
>LC179298.1 - human - Thailand
TTTGATTTATCAGCATTTGTTTTGGTTTTTTGGTCATCCAGAAGTTTATATTTTAATTTTACCTGCTTTCGGTATTATTAGTCAGTGTACTTTGTATTTGACTGGTAAAAAAGAAGTTTTTGGTTATTTGGGTATGGTTTATGCTATTTTAAGTATTGGTTTAATTGGTTGTGTAGTTTGAGCTCATCACATGTATACTGTTGGTATAGATTTTGAT
>LC179297.1 - human - Thailand
TTTGATTTATCAGCATTTGTTTTGGTTTTTTGGTCATCCAGAAGTTTATATTTTAATTTTACCTGCTTTCGGTATTATTAGTCAGTGTACTTTGTATTTGACTGGTAAAAAAGAAGTTTTTGGTTATTTGGGTATGGTTTATGCTATTTTAAGTATTGGTTTAATTGGTTGTGTAGTTTGAGCTCATCACATGTATACTGTTGGTATAGATTTTGAT
>LC179296.1 - human - Thailand
TTTGATTTATCAGCATTTGTTTTGGTTTTTTGGTCATCCAGAAGTTTATATTTTAATTTTACCTGCTTTCGGTATTATTAGTCAGTGTACTTTGTATTTGACTGGTAAAAAAGAAGTTTTTGGTTATTTGGGTATGGTTTATGCTATTTTAAGTATTGGTTTAATTGGTTGTGTAGTTTGAGCTCATCACATGTATACTGTTGGTATAGATTTTGAT
>LC179295.1 - human - Thailand
TTTGATTTATCAGCATTTGTTTTGGTTTTTTGGTCATCCAGAAGTTTATATTTTAATTTTACCTGCTTTTGGTATTATTAGTCAATGTACTTTGTATTTGACTGGTAAAAAAGAAGTTTTTGGTTATTTGGGTATGGTTTATGCTATTTTAAGTATTGGTTTAATTGGTTGTGTAGTTTGAGCTCATCACATGTATACTGTTGGTATGGATTTTGAT
>LC179294.1 - human - Thailand
TTTGATTTATCAGCATTTGTTTTGGTTTTTTGGTCATCCAGAAGTTTATATTTTAATTTTACCTGCTTTTGGTATTATTAGTCAATGTACTTTGTATTTGACTGGTAAAAAAGAAGTTTTTGGTTATTTGGGTATGGTTTATGCTATTTTAAGTATTGGTTTAATTGGTTGTGTAGTTTGAGCTCATCACATGTATACTGTTGGTATGGATTTTGAT
>LC179293.1 - human - Thailand
TTTGATTTATCAGCATTTGTTTTGGTTTTTTGGTCATCCAGAAGTTTATATTTTAATTTTACCTGCTTTTGGTATTATTAGTCAATGTACTTTGTATTTGACTGGTAAAAAAGAAGTTTTTGGTTATTTGGGTATGGTTTATGCTATTTTAAGTATTGGTTTAATTGGTTGTGTAGTTTGAGCTCATCACATGTATACTGTTGGTATGGATTTTGAT
>LC179292.1 - human - Thailand
TTTGATTTATCAGCATTTGTTTTGGTTTTTTGGTCATCCAGAAGTTTATATTTTAATTTTACCTGCTTTTGGTATTATTAGTCAATGTACTTTGTATTTGACTGGTAAAAAAGAAGTTTTTGGTTATTTGGGTATGGTTTATGCTATTTTAAGTATTGGTTTAATTGGTTGTGTAGTTTGAGCTCATCACATGTATACTGTTGGTATGGATTTTGAT
>LC179291.1 - human - Thailand
TTTGATTTATCAGCATTTGTTTTGGTTTTTTGGTCATCCAGAAGTTTATATTTTAATTTTACCTGCTTTTGGTATTATTAGTCAATGTACTTTGTATTTGACTGGTAAAAAAGAAGTTTTTGGTTATTTGGGTATGGTTTATGCTATTTTAAGTATTGGTTTAATTGGTTGTGTAGTTTGAGCTCATCACATGTATACTGTTGGTATGGATTTTGAT
>LC179290.1 - human - Thailand
TTTGATTTATCAGCATTTGTTTTGGTTTTTTGGTCATCCAGAAGTTTATATTTTAATTTTACCTGCTTTTGGTATTATTAGTCAATGTACTTTGTATTTGACTGGTAAAAAAGAAGTTTTTGGTTATTTGGGTATGGTTTATGCTATTTTAAGTATTGGTTTAATTGGTTGTGTAGTTTGAGCTCATCACATGTATACTGTTGGTATGGATTTTGAT
>LC179289.1 - human - Thailand
TTTGATTTATCAGCATTTGTTTTGGTTTTTTGGTCATCCAGAAGTTTATATTTTAATTTTACCTGCTTTTGGTATTATTAGTCAATGTACTTTGTATTTGACTGGTAAAAAAGAAGTTTTTGGTTATTTGGGTATGGTTTATGCTATTTTAAGTATTGGTTTAATTGGTTGTGTAGTTTGAGCTCATCACATGTATACTGTTGGTATGGATTTTGAT
>LC179288.1 - human - Thailand
TTTGATTTATCAGCATTTGTTTTGGTTTTTTGGTCATCCAGAAGTTTATATTTTAATTTTACCTGCTTTTGGTATTATTAGTCAATGTACTTTGTATTTGACTGGTAAAAAAGAAGTTTTTGGTTATTTGGGTATGGTTTATGCTATTTTAAGTATTGGTTTAATTGGTTGTGTAGTTTGAGCTCATCACATGTATACTGTTGGTATGGATTTTGAT
>LC179287.1 - human - Thailand
TTTGATTTATCAGCATTTGTTTTGGTTTTTTGGTCATCCGGAAGTTTATATTTTAATTTTACCTGCTTTCGGTATTATTAGTCAATGTACTTTATATTTGACTGGTAAAAAAGAAGTTTTTGGTTATTTGGGTATGGTTTATGCTATTTTAAGTATTGGTTTAATTGGTTGTGTAGTTTGAGCTCATCACATGTATACTGTTGGTATGGATTTTGAT
>LC179286.1 - human - Thailand
TTTGATTTATCAGCATTTGTTTTGGTTTTTTGGTCATCCGGAAGTTTATATTTTAATTTTACCTGCTTTCGGTATTATTAGTCAATGTACTTTATATTTGACTGGTAAAAAAGAAGTTTTTGGTTATTTGGGTATGGTTTATGCTATTTTAAGTATTGGTTTAATTGGTTGTGTAGTTTGAGCTCATCACATGTATACTGTTGGTATGGATTTTGAT
>LC179285.1 - human - Thailand
TTTGATTTATCAGCATTTGTTTTGGTTTTTTGGTCATCCGGAAGTTTATATTTTAATTTTACCTGCTTTCGGTATTATTAGTCAATGTACTTTATATTTGACTGGTAAAAAAGAAGTTTTTGGTTATTTGGGTATGGTTTATGCTATTTTAAGTATTGGTTTAATTGGTTGTGTAGTTTGAGCTCATCACATGTATACTGTTGGTATGGATTTTGAT
>LC179284.1 - human - Thailand
TTTGATTTATCAGCATTTGTTTTGGTTTTTTGGTCATCCGGAAGTTTATATTTTAATTTTACCTGCTTTCGGTATTATTAGTCAATGTACTTTATATTTGACTGGTAAAAAAGAAGTTTTTGGTTATTTGGGTATGGTTTATGCTATTTTAAGTATTGGTTTAATTGGTTGTGTAGTTTGAGCTCATCACATGTATACTGTTGGTATGGATTTTGAT
>LC179283.1 - human - Thailand
TTTGATTTATCAGCATTTGTTTTGGTTTTTTGGTCATCCGGAAGTTTATATTTTAATTTTACCTGCTTTCGGTATTATTAGTCAATGTACTTTATATTTGACTGGTAAAAAAGAAGTTTTTGGTTATTTGGGTATGGTTTATGCTATTTTAAGTATTGGTTTAATTGGTTGTGTAGTTTGAGCTCATCACATGTATACTGTTGGTATGGATTTTGAT
>LC179282.1 - human - Thailand
TTTGATTTATCAGCATTTGTTTTGGTTTTTTGGTCATCCGGAAGTTTATATTTTAATTTTACCTGCTTTCGGTATTATTAGTCAATGTACTTTATATTTGACTGGTAAAAAAGAAGTTTTTGGTTATTTGGGTATGGTTTATGCTATTTTAAGTATTGGTTTAATTGGTTGTGTAGTTTGAGCTCATCACATGTATACTGTTGGTATGGATTTTGAT
>LC179281.1 - human - Thailand
TTTAATTTATCAGCATTTGTTTTGGTTTTTTGGTCATCCAGAAGTTTATATTTTAATTTTACCTGCTTTCGGTATTATTAGTCAATGTACTTTATATTTGACTGGTAAAAAAGAAGTTTTTGGTTATTTGGGTATGGTTTATGCTATTCTAAGTATTGGTTTAATTGGTTGTGTAGTTTGAGCTCATCACATGTATACTGTTGGTATAGATTTTGAT
>LC179280.1 - human - Thailand
TTTGATTTATCAGCATTTGTTTTGGTTTTTTGGTCATCCAGAAGTTTATATTTTAATTTTACCTGCTTTCGGTATTATTAGTCAATGTACTTTGTATTTGACTGGTAAAAAAGAAGTTTTTGGTTATTTGGGTATGGTTTATGCTATTTTGAGTATTGGTTTAATTGGTTGTGTAGTTTGAGCTCATCACATGTATACTGTTGGTATAGATTTTGAT
>LC179279.1 - human - Thailand
TTTGATTTATCAGCATTTGTTTTGGTTTTTTGGTCATCCAGAAGTTTATATTTTAATTTTACCTGCTTTCGGTATTATTAGTCAATGTACTTTGTATTTGACTGGTAAAAAAGAAGTTTTTGGTTATTTGGGTATGGTTTATGCTATTTTGAGTATTGGTTTAATTGGTTGTGTAGTTTGAGCTCATCACATGTATACTGTTGGTATAGATTTTGAT
>LC179278.1 - human - Thailand
TTTGATTTATCAGCATTTGTTTTGGTTTTTTGGTCATCCAGAAGTTTATATTTTAATTTTACCTGCTTTCGGTATTATTAGTCAATGTACTTTGTATTTGACTGGTAAAAAAGAAGTTTTTGGTTATTTGGGTATGGTTTATGCTATTTTGAGTATTGGTTTAATTGGTTGTGTAGTTTGAGCTCATCACATGTATACTGTTGGTATAGATTTTGAT
>LC179277.1 - human - Thailand
TTTGATTTATCAGCATTTGTTTTGGTTTTTTGGTCATCCAGAAGTTTATATTTTAATTTTACCTGCTTTCGGTATTATTAGTCAATGTACTTTGTATTTGACTGGTAAAAAAGAAGTTTTTGGTTATTTGGGTATGGTTTATGCTATTTTGAGTATTGGTTTAATTGGTTGTGTAGTTTGAGCTCATCACATGTATACTGTTGGTATAGATTTTGAT
>LC179276.1 - human - Thailand
TTTGATTTATCAGCATTTGTTTTGGTTTTTTGGTCATCCAGAAGTTTATATTTTAATTTTACCTGCTTTCGGTATTATTAGTCAATGTACTTTGTATTTGACTGGTAAAAAAGAAGTTTTTGGTTATTTGGGTATGGTTTATGCTATTTTGAGTATTGGTTTAATTGGTTGTGTAGTTTGAGCTCATCACATGTATACTGTTGGTATAGATTTTGAT
>LC179275.1 - human - Thailand
TTTGATTTATCAGCATTTGTTTTGGTTTTTTGGTCATCCAGAAGTTTATATTTTAATTTTACCTGCTTTCGGTATTATTAGTCAATGTACTTTGTATTTGACTGGTAAAAAAGAAGTTTTTGGTTATTTGGGTATGGTTTATGCTATTTTGAGTATTGGTTTAATTGGTTGTGTAGTTTGAGCTCATCACATGTATACTGTTGGTATAGATTTTGAT
>LC179274.1 - human - Thailand
TTTGATTTATCAGCATTTGTTTTGGTTTTTTGGTCATCCAGAAGTTTATATTTTAATTTTACCTGCTTTCGGTATTATTAGTCAATGTACTTTGTATTTGACTGGTAAAAAAGAAGTTTTTGGTTATTTGGGTATGGTTTATGCTATTTTGAGTATTGGTTTAATTGGTTGTGTAGTTTGAGCTCATCACATGTATACTGTTGGTATAGATTTTGAT
>LC179273.1 - human - Thailand
TTTGATTTATCAGCATTTGTTTTGGTTTTTTGGTCATCCAGAAGTTTATATTTTAATTTTACCTGCTTTCGGTATTATTAGTCAATGTACTTTGTATTTGACTGGTAAAAAAGAAGTTTTTGGTTATTTGGGTATGGTTTATGCTATTTTGAGTATTGGTTTAATTGGTTGTGTAGTTTGAGCTCATCACATGTATACTGTTGGTATAGATTTTGAT
>LC179272.1 - human - Thailand
TTTGATTTATCAGCATTTGTTTTGGTTTTTTGGTCATCCGGAAGTTTATATTTTAATTTTACCTGCTTTCGGTATTATTAGTCAATGTACTTTATATTTGACTGGTAAAAAAGAAGTTTTTGGTTATTTGGGTATGGTTTATGCTATTTTAAGTATTGGTTTAATTGGTTGTGTAGTTTGAGCTCATCACATGTATACTGTTGGTATGGATTTTGAT
>LC179271.1 - human - Thailand
TTTGATTTATCAGCATTTGTTTTGGTTTTTTGGTCATCCGGAAGTTTATATTTTAATTTTACCTGCTTTCGGTATTATTAGTCAATGTACTTTATATTTGACTGGTAAAAAAGAAGTTTTTGGTTATTTGGGTATGGTTTATGCTATTTTAAGTATTGGTTTAATTGGTTGTGTAGTTTGAGCTCATCACATGTATACTGTTGGTATGGATTTTGAT
>LC179270.1 - human - Thailand
TTTGATTTATCAGCATTTGTTTTGGTTTTTTGGTCATCCGGAAGTTTATATTTTAATTTTACCTGCTTTCGGTATTATTAGTCAATGTACTTTATATTTGACTGGTAAAAAAGAAGTTTTTGGTTATTTGGGTATGGTTTATGCTATTTTAAGTATTGGTTTAATTGGTTGTGTAGTTTGAGCTCATCACATGTATACTGTTGGTATGGATTTTGAT
>LC179269.1 - human - Thailand
TTTGATTTATCAGCATTTGTTTTGGTTTTTTGGTCATCCGGAAGTTTATATTTTAATTTTACCTGCTTTCGGTATTATTAGTCAATGTACTTTATATTTGACTGGTAAAAAAGAAGTTTTTGGTTATTTGGGTATGGTTTATGCTATTTTAAGTATTGGTTTAATTGGTTGTGTAGTTTGAGCTCATCACATGTATACTGTTGGTATGGATTTTGAT
>LC179268.1 - human - Thailand
TTTGATTTATCAGCATTTGTTTTGGTTTTTTGGTCATCCGGAAGTTTATATTTTAATTTTACCTGCTTTCGGTATTATTAGTCAATGTACTTTATATTTGACTGGTAAAAAAGAAGTTTTTGGTTATTTGGGTATGGTTTATGCTATTTTAAGTATTGGTTTAATTGGTTGTGTAGTTTGAGCTCATCACATGTATACTGTTGGTATGGATTTTGAT
>LC179267.1 - human - Thailand
TTTGATTTATCAGCATTTGTTTTGGTTTTTTGGTCATCCGGAAGTTTATATTTTAATTTTACCTGCTTTCGGTATTATTAGTCAATGTACTTTATATTTGACTGGTAAAAAAGAAGTTTTTGGTTATTTGGGTATGGTTTATGCTATTTTAAGTATTGGTTTAATTGGTTGTGTAGTTTGAGCTCATCACATGTATACTGTTGGTATGGATTTTGAT
>LC179266.1 - human - Thailand
TTTGATTTATCAGCATTTGTTTTGGTTTTTTGGTCATCCGGAAGTTTATATTTTAATTTTACCTGCTTTCGGTATTATTAGTCAATGTACTTTATATTTGACTGGTAAAAAAGAAGTTTTTGGTTATTTGGGTATGGTTTATGCTATTTTAAGTATTGGTTTAATTGGTTGTGTAGTTTGAGCTCATCACATGTATACTGTTGGTATGGATTTTGAT
>LC179265.1 - human - Thailand
TTTGATTTATCAGCATTTGTTTTGGTTTTTTGGTCATCCGGAAGTTTATATTTTAATTTTACCTGCTTTCGGTATTATTAGTCAATGTACTTTATATTTGACTGGTAAAAAAGAAGTTTTTGGTTATTTGGGTATGGTTTATGCTATTTTAAGTATTGGTTTAATTGGTTGTGTAGTTTGAGCTCATCACATGTATACTGTTGGTATGGATTTTGAT
>LC179264.1 - human - Thailand
TTTGATTTATCAGCATTTGTTTTGGTTTTTTGGTCATCCGGAAGTTTATATTTTAATTTTACCTGCTTTCGGTATTATTAGTCAATGTACTTTATATTTGACTGGTAAAAAAGAAGTTTTTGGTTATTTGGGTATGGTTTATGCTATTTTAAGTATTGGTTTAATTGGTTGTGTAGTTTGAGCTCATCACATGTATACTGTTGGTATGGATTTTGAT
>LC179263.1 - human - Thailand
TTTGATTTATCAGCATTTGTTTTGGTTTTTTGGTCATCCGGAAGTTTATATTTTAATTTTACCTGCTTTCGGTATTATTAGTCAATGTACTTTATATTTGACTGGTAAAAAAGAAGTTTTTGGTTATTTGGGTATGGTTTATGCTATTTTAAGTATTGGTTTAATTGGTTGTGTAGTTTGAGCTCATCACATGTATACTGTTGGTATGGATTTTGAT
>LC179262.1 - human - Thailand
TTTGATTTATCAGCATTTGTTTTGGTTTTTTGGTCATCCGGAAGTTTATATTTTAATTTTACCTGCTTTCGGTATTATTAGTCAATGTACTTTATATTTGACTGGTAAAAAAGAAGTTTTTGGTTATTTGGGTATGGTTTATGCTATTTTAAGTATTGGTTTAATTGGTTGTGTAGTTTGAGCTCATCACATGTATACTGTTGGTATGGATTTTGAT
>LC179261.1 - human - Thailand
TTTGATTTATCAGCATTTGTTTTGGTTTTTTGGTCATCCGGAAGTTTATATTTTAATTTTACCTGCTTTCGGTATTATTAGTCAATGTACTTTATATTTGACTGGTAAAAAAGAAGTTTTTGGTTATTTGGGTATGGTTTATGCTATTTTAAGTATTGGTTTAATTGGTTGTGTAGTTTGAGCTCATCACATGTATACTGTTGGTATGGATTTTGAT
>LC179260.1 - human - Thailand
TTTGATTTATCAGCATTTGTTTTGGTTTTTTGGTCATCCAGAAGTTTATATTTTAATTTTACCTGCTTTCGGTATTATTAGTCAATGTACTTTGTATTTGACTGGTAAAAAAGAAGTTTTTGGTTATTTGGGTATGGTTTATGCTATTTTGAGTATTGGTTTAATTGGTTGTGTAGTTTGAGCTCATCACATGTATACTGTTGGTATAGATTTTGAT
>LC179259.1 - human - Thailand
TTTGATTTATCAGCATTTGTTTTGGTTTTTTGGTCATCCAGAAGTTTATATTTTAATTTTACCTGCTTTCGGTATTATTAGTCAATGTACTTTGTATTTGACTGGTAAAAAAGAAGTTTTTGGTTATTTGGGTATGGTTTATGCTATTTTGAGTATTGGTTTAATTGGTTGTGTAGTTTGAGCTCATCACATGTATACTGTTGGTATAGATTTTGAT
>LC179258.1 - human - Thailand
TTTGATTTATCAGCATTTGTTTTGGTTTTTTGGTCATCCAGAAGTTTATATTTTAATTTTACCTGCTTTCGGTATTATTAGTCAATGTACTTTGTATTTGACTGGTAAAAAAGAAGTTTTTGGTTATTTGGGTATGGTTTATGCTATTTTGAGTATTGGTTTAATTGGTTGTGTAGTTTGAGCTCATCACATGTATACTGTTGGTATAGATTTTGAT
>LC179257.1 - human - Thailand
TTTGATTTATCAGCATTTGTTTTGGTTTTTTGGTCATCCAGAAGTTTATATTTTAATTTTACCTGCTTTCGGTATTATTAGTCAATGTACTTTGTATTTGACTGGTAAAAAAGAAGTTTTTGGTTATTTGGGTATGGTTTATGCTATTTTGAGTATTGGTTTAATTGGTTGTGTAGTTTGAGCTCATCACATGTATACTGTTGGTATAGATTTTGAT
>LC179256.1 - human - Thailand
TTTGATTTATCAGCATTTGTTTTGGTTTTTTGGTCATCCAGAAGTTTATATTTTAATTTTACCTGCTTTCGGTATTATTAGTCAATGTACTTTGTATTTGACTGGTAAAAAAGAAGTTTTTGGTTATTTGGGTATGGTTTATGCTATTTTGAGTATTGGTTTAATTGGTTGTGTAGTTTGAGCTCATCACATGTATACTGTTGGTATAGATTTTGAT
>LC179255.1 - human - Thailand
TTTGATTTATCAGCATTTGTTTTGGTTTTTTGGTCATCCAGAAGTTTATATTTTAATTTTACCTGCTTTCGGTATTATTAGTCAATGTACTTTGTATTTGACTGGTAAAAAAGAAGTTTTTGGTTATTTGGGTATGGTTTATGCTATTTTGAGTATTGGTTTAATTGGTTGTGTAGTTTGAGCTCATCACATGTATACTGTTGGTATAGATTTTGAT
>LC179254.1 - human - Thailand
TTTGATTTATCAGCATTTGTTTTGGTTTTTTGGTCATCCAGAAGTTTATATTTTAATTTTACCTGCTTTCGGTATTATTAGTCAATGTACTTTGTATTTGACTGGTAAAAAAGAAGTTTTTGGTTATTTGGGTATGGTTTATGCTATTTTGAGTATTGGTTTAATTGGTTGTGTAGTTTGAGCTCATCACATGTATACTGTTGGTATAGATTTTGAT
>LC179253.1 - dog - Japan
TTTAATTTATCAGCATTTGTTTTGGTTTTTTGGTCATCCAGAAGTTTATATTTTAATTTTACCTGCTTTCGGTATTATTAGTCAATGTACTTTATATTTGACTGGTAAAAAAGAAGTTTTTGGTTATTTGGGTATGGTTTATGCTATTCTAAGTATTGGTTTAATTGGTTGTGTAGTTTGAGCTCATCACATGTATACTGTTGGTATAGATTTTGAT
>LC179252.1 - dog - Japan
TTTAATTTATCAGCATTTGTTTTGGTTTTTTGGTCATCCAGAAGTTTATATTTTAATTTTACCTGCTTTCGGTATTATTAGTCAATGTACTTTATATTTGACTGGTAAAAAAGAAGTTTTTGGTTATTTGGGTATGGTTTATGCTATTCTAAGTATTGGTTTAATTGGTTGTGTAGTTTGAGCTCATCACATGTATACTGTTGGTATAGATTTTGAT
>LC179251.1 - dog - Japan
TTTAATTTATCAGCATTTGTTTTGGTTTTTTGGTCATCCAGAAGTTTATATTTTAATTTTACCTGCTTTCGGTATTATTAGTCAATGTACTTTATATTTGACTGGTAAAAAAGAAGTTTTTGGTTATTTGGGTATGGTTTATGCTATTCTAAGTATTGGTTTAATTGGTTGTGTAGTTTGAGCTCATCACATGTATACTGTTGGTATAGATTTTGAT
>LC179250.1 - dog - Japan
TTTAATTTATCAGCATTTGTTTTGGTTTTTTGGTCATCCAGAAGTTTATATTTTAATTTTACCTGCTTTCGGTATTATTAGTCAATGTACTTTATATTTGACTGGTAAAAAAGAAGTTTTTGGTTATTTGGGTATGGTTTATGCTATTCTAAGTATTGGTTTAATTGGTTGTGTAGTTTGAGCTCATCACATGTATACTGTTGGTATAGATTTTGAT
>LC179249.1 - dog - Japan
TTTAATTTATCAGCATTTGTTTTGGTTTTTTGGTCATCCAGAAGTTTATATTTTAATTTTACCTGCTTTCGGTATTATTAGTCAATGTACTTTATATTTGACTGGTAAAAAAGAAGTTTTTGGTTATTTGGGTATGGTTTATGCTATTCTAAGTATTGGTTTAATTGGTTGTGTAGTTTGAGCTCATCACATGTATACTGTTGGTATAGATTTTGAT
>LC179248.1 - dog - Japan
TTTAATTTATCAGCATTTGTTTTGGTTTTTTGGTCATCCAGAAGTTTATATTTTAATTTTACCTGCTTTCGGTATTATTAGTCAATGTACTTTATATTTGACTGGTAAAAAAGAAGTTTTTGGTTATTTGGGTATGGTTTATGCTATTCTAAGTATTGGTTTAATTGGTTGTGTAGTTTGAGCTCATCACATGTATACTGTTGGTATAGATTTTGAT
>LC179247.1 - dog - Japan
TTTAATTTATCAGCATTTGTTTTGGTTTTTTGGTCATCCAGAAGTTTATATTTTAATTTTACCTGCTTTCGGTATTATTAGTCAATGTACTTTATATTTGACTGGTAAAAAAGAAGTTTTTGGTTATTTGGGTATGGTTTATGCTATTCTAAGTATTGGTTTAATTGGTTGTGTAGTTTGAGCTCATCACATGTATACTGTTGGTATAGATTTTGAT
>LC179246.1 - dog - Japan
TTTAATTTATCAGCATTTGTTTTGGTTTTTTGGTCATCCAGAAGTTTATATTTTAATTTTACCTGCTTTCGGTATTATTAGTCAATGTACTTTATATTTGACTGGTAAAAAAGAAGTTTTTGGTTATTTGGGTATGGTTTATGCTATTCTAAGTATTGGTTTAATTGGTTGTGTAGTTTGAGCTCATCACATGTATACTGTTGGTATAGATTTTGAT
>LC179245.1 - dog - Japan
TTTAATTTATCAGCATTTGTTTTGGTTTTTTGGTCATCCAGAAGTTTATATTTTAATTTTACCTGCTTTCGGTATTATTAGTCAATGTACTTTATATTTGACTGGTAAAAAAGAAGTTTTTGGTTATTTGGGTATGGTTTATGCTATTCTAAGTATTGGTTTAATTGGTTGTGTAGTTTGAGCTCATCACATGTATACTGTTGGTATAGATTTTGAT
>LC179244.1 - dog - Japan
TTTAATTTATCAGCATTTGTTTTGGTTTTTTGGTCATCCAGAAGTTTATATTTTAATTTTACCTGCTTTCGGTATTATTAGTCAATGTACTTTATATTTGACTGGTAAAAAAGAAGTTTTTGGTTATTTGGGTATGGTTTATGCTATTCTAAGTATTGGTTTAATTGGTTGTGTAGTTTGAGCTCATCACATGTATACTGTTGGTATAGATTTTGAT
>LC179243.1 - dog - Myanmar
TTTAATTTATCAACATTTGTTTTGGTTTTTTGGTCATCCGGAAGTTTATATTTTAATTCTACCTGCTTTTGGTATTATTAGTCAGTGTACTTTATATTTGACTGGTAAAAAAGAAGTTTTTGGTTATTTAGGAATGGTTTATGCTATTTTAAGTATTGGGTTAATTGGTTGTGTAGTTTGAGCTCATCATATGTATACTGTTGGAATGGATTTTGAT
>LC179242.1 - dog - Myanmar
TTTAATTTATCAACATTTGTTTTGGTTTTTTGGTCATCCGGAAGTTTATATTTTAATTTTGCCTGCTTTTGGTATTATTAGTCAGTGTACTTTATATTTGACTGGTAAAAAAGAAGTTTTTGGTTATTTAGGAATGGTTTACGCTATTTTAAGTATTGGGTTAATTGGTTGTGTAGTTTGAGCTCATCATATGTATACTGTTGGAATGGATTTCGAC
>LC179241.1 - dog - Myanmar
TTTAATTTATCAACATTTGTTTTGGTTTTTCGGTCATCCAGAAGTTTATATTTTAATTTTGCCTGCTTTTGGTATTATTAGTCAGTGTACTTTATATTTGACTGGTAAGAAAGAAGTTTTTGGTTATTTAGGAATGGTTTACGCTATTTTAAGTATTGGATTGATTGGTTGTGTAGTTTGGGCTCATCATATGTATACTGTTGGAATGGATTTTGAT
>LC179240.1 - dog - Myanmar
TTTAATTTATCAACATTTGTTTTGGTTTTTTGGTCATCCGGAAGTTTATATTTTAATTTTACCTGCTTTTGGTATTATTAGTCAGTGTACTTTATATTTGACTGGTAAAAAAGAAGTTTTTGGTTATTTAGGAATGGTTTATGCTATTTTAAGTATTGGGTTAATTGGTTGTGTAGTTTGAGCTCATCATATGTATACTGTTGGAATGGATTTTGAT
>LC179239.1 - dog - Myanmar
TTTAATTTATCAACATTTGTTTTGGTTTTTTGGTCATCCGGAAGTTTATATTTTAATTTTGCCTGCTTTTGGTATTATTAGTCAGTGTACTTTATATTTGACTGGTAAAAAAGAAGTTTTTGGTTATTTAGGAATGGTTTACGCTATTTTAAGTATTGGGTTAATTGGTTGTGTAGTTTGAGCTCATCATATGTATACTGTTGGAATGGATTTTGAT
>LC179238.1 - dog - Myanmar
TTTAATTTATCAACATTTGTTTTGGTTTTTCGGTCATCCAGAAGTTTATATTTTAATTTTGCCTGCTTTTGGTATTATTAGTCAGTGTACTTTATATTTGACTGGTAAGAAAGAAGTTTTTGGTTATTTAGGAATGGTTTACGCTATTTTAAGTATTGGATTGATTGGTTGTGTAGTTTGGGCTCATCATATGTATACTGTTGGAATGGATTTTGAT
>LC179237.1 - dog - Myanmar
TTTAATTTATCAACATTTGTTTTGGTTTTTTGGTCATCCGGAAGTTTATATTTTAATTTTGCCTGCTTTTGGTATTATTAGTCAGTGTACTTTATATTTGACTGGTAAAAAAGAAGTTTTTGGTTATTTAGGAATGGTTTACGCTATTCTAAGTATTGGGTTAATTGGTTGTGTAGTTTGAGCTCATCATATGTATACTGTTGGAATGGATTTCGAT
>LC179236.1 - dog - Myanmar
TTTAATTTATCAACATTTGTTTTGGTTTTTTGGTCATCCGGAAGTTTATATTTTAATTCTACCTGCTTTTGGTATTATTAGTCAGTGTACTTTATATTTGACTGGTAAAAAAGAAGTTTTTGGTTATTTAGGAATGGTTTATGCTATTTTAAGTATTGGGTTAATTGGTTGTGTAGTTTGAGCTCATCATATGTATACTGTTGGAATGGATTTTGAT
>LC179235.1 - human - Japan
TTTGATTTATCAGCATTTGTTTTGGTTTTTTGGTCATCCAGAAGTTTATATTTTAATTTTACCTGCTTTTGGTATTATTAGTCAATGTACTTTGTATTTGACTGGTAAAAAAGAAGTTTTTGGTTATTTGGGTATGGTTTATGCTATTTTAAGTATTGGTTTAATTGGTTGTGTAGTTTGAGCTCACCACATGTATACTGTTGGTATAGATTTTGAT
>LC179234.1 - human - Japan
TTTGATTTATCAGCATTTGTTTTGGTTTTTTGGTCATCCAGAAGTTTATATTTTAATTTTACCTGCTTTTGGTATTATTAGTCAATGTACTTTGTATTTGACTGGTAAAAAAGAAGTTTTTGGTTATTTGGGTATGGTTTATGCTATTTTAAGTATTGGTTTAATTGGTTGTGTAGTTTGAGCTCACCACATGTATACTGTTGGTATAGATTTTGAT
>LC179233.1 - human - Japan
TTTGATTTATCAGCATTTGTTTTGGTTTTTTGGTCATCCAGAAGTTTATATTTTAATTTTACCTGCTTTTGGTATTATTAGTCAATGTACTTTGTATTTGACTGGTAAAAAAGAAGTTTTTGGTTATTTGGGTATGGTTTATGCTATTTTAAGTATTGGTTTAATTGGTTGTGTAGTTTGAGCTCACCACATGTATACTGTTGGTATAGATTTTGAT
>LC179232.1 - human - Japan
TTTGATTTATCAGCATTTGTTTTGGTTTTTTGGTCATCCAGAAGTTTATATTTTAATTTTACCTGCTTTTGGTATTATTAGTCAATGTACTTTGTATTTGACTGGTAAAAAAGAAGTTTTTGGTTATTTGGGTATGGTTTATGCTATTTTAAGTATTGGTTTAATTGGTTGTGTAGTTTGAGCTCACCACATGTATACTGTTGGTATAGATTTTGAT
>LC179231.1 - human - Japan
TTTGATTTATCAGCATTTGTTTTGGTTTTTTGGTCATCCAGAAGTTTATATTTTAATTTTACCTGCTTTTGGTATTATTAGTCAATGTACTTTGTATTTGACTGGTAAAAAAGAAGTTTTTGGTTATTTGGGTATGGTTTATGCTATTTTAAGTATTGGTTTAATTGGTTGTGTAGTTTGAGCTCACCACATGTATACTGTTGGTATAGATTTTGAT
>LC179230.1 - dog - Japan
TTTGATTTACCAGCATTTGTTTTGGTTTTTTGGTCATCCAGAAGTTTATATTTTAATTTTACCTGCTTTTGGTATTATTAGTCAATGTACTTTGTATTTGACTGGTAAAAAAGAAGTTTTTGGTTATTTGGGTATGGTTTATGCTATTTTAAGTATTGGTTTAATTGGTTGTGTAGTTTGAGCTCATCACATGTATACTGTTGGTATGGATTTTGAT
>LC179229.1 - dog - Japan
TTTGATTTACCAGCATTTGTTTTGGTTTTTTGGTCATCCAGAAGTTTATATTTTAATTTTACCTGCTTTTGGTATTATTAGTCAATGTACTTTGTATTTGACTGGTAAAAAAGAAGTTTTTGGTTATTTGGGTATGGTTTATGCTATTTTAAGTATTGGTTTAATTGGTTGTGTAGTTTGAGCTCATCACATGTATACTGTTGGTATGGATTTTGAT
>LC179228.1 - dog - Japan
TTTGATTTACCAGCATTTGTTTTGGTTTTTTGGTCATCCAGAAGTTTATATTTTAATTTTACCTGCTTTTGGTATTATTAGTCAATGTACTTTGTATTTGACTGGTAAAAAAGAAGTTTTTGGTTATTTGGGTATGGTTTATGCTATTTTAAGTATTGGTTTAATTGGTTGTGTAGTTTGAGCTCATCACATGTATACTGTTGGTATGGATTTTGAT
>LC179227.1 - dog - Japan
TTTGATTTACCAGCATTTGTTTTGGTTTTTTGGTCATCCAGAAGTTTATATTTTAATTTTACCTGCTTTTGGTATTATTAGTCAATGTACTTTGTATTTGACTGGTAAAAAAGAAGTTTTTGGTTATTTGGGTATGGTTTATGCTATTTTAAGTATTGGTTTAATTGGTTGTGTAGTTTGAGCTCATCACATGTATACTGTTGGTATGGATTTTGAT
>LC179226.1 - dog - Japan
TTTGATTTACCAGCATTTGTTTTGGTTTTTTGGTCATCCAGAAGTTTATATTTTAATTTTACCTGCTTTTGGTATTATTAGTCAATGTACTTTGTATTTGACTGGTAAAAAAGAAGTTTTTGGTTATTTGGGTATGGTTTATGCTATTTTAAGTATTGGTTTAATTGGTTGTGTAGTTTGAGCTCATCACATGTATACTGTTGGTATGGATTTTGAT
>LC179225.1 - human - Myanmar
TTTGATTTATCAGCATTTGTTTTGGTTTTTTGGTCATCCAGAAGTTTATATTTTAATTTTACCTGCTTTCGGTATTATTAGTCAATGTACTTTGTATTTGACTGGTAAAAAAGAAGTTTTTGGTTATTTGGGTATGGTTTATGCTATTTTGAGTATTGGTTTAATTGGTTGTGTAGTTTGAGCTCATCACATGTATACTGTTGGTATAGATTTTGAT
>LC179224.1 - human - Myanmar
TTTGATTTATCAGCATTTGTTTTGGTTTTTTGGTCATCCAGAAGTTTATATTTTAATTTTACCTGCTTTCGGTATTATTAGTCAATGTACTTTGTATTTGACTGGTAAAAAAGAAGTTTTTGGTTATTTGGGTATGGTTTATGCTATTTTGAGTATTGGTTTAATTGGTTGTGTAGTTTGAGCTCATCACATGTATACTGTTGGTATAGATTTTGAT
>LC179223.1 - human - Myanmar
TTTGATTTATCAGCATTTGTTTTGGTTTTTTGGTCATCCGGAAGTTTATATTTTAATTTTACCTGCTTTCGGTATTATTAGTCAATGTACTTTATATTTGACTGGTAAAAAAGAAGTTTTTGGTTATTTGGGTATGGTTTATGCTATTTTAAGTATTGGTTTAATTGGTTGTGTAGTTTGGGCTCATCACATGTATACTGTTGGTATGGATTTTGAT
>LC179222.1 - human - Myanmar
TTTGATTTATCAGCATTTGTTTTGGTTTTTTGGTCATCCGGAAGTTTATATTTTAATTTTACCTGCTTTCGGTATTATTAGTCAATGTACTTTATATTTGACTGGTAAAAAAGAAGTTTTTGGTTATTTGGGTATGGTTTATGCTATTTTAAGTATTGGTTTAATTGGTTGTGTAGTTTGGGCTCATCACATGTATACTGTTGGTATGGATTTTGAT
>LC179221.1 - human - Myanmar
TTTGATTTATCAGCATTTGTTTTGGTTTTTTGGTCATCCGGAAGTTTATATTTTAATTTTACCTGCTTTCGGTATTATTAGTCAATGTACTTTATATTTGACTGGTAAAAAAGAAGTTTTTGGTTATTTGGGTATGGTTTATGCTATTTTAAGTATTGGTTTAATTGGTTGTGTAGTTTGGGCTCATCACATGTATACTGTTGGTATGGATTTTGAT
>LC179220.1 - human - Myanmar
TTTGATTTATCAGCATTTGTTTTGGTTTTTTGGTCATCCGGAAGTTTATATTTTAATTTTACCTGCTTTCGGTATTATTAGTCAATGTACTTTATATTTGACTGGTAAAAAAGAAGTTTTTGGTTATTTGGGTATGGTTTATGCTATTTTAAGTATTGGTTTAATTGGTTGTGTAGTTTGGGCTCATCACATGTATACTGTTGGTATGGATTTTGAT
>LC179219.1 - human - Myanmar
TTTGATTTATCAGCATTTGTTTTGGTTTTTTGGTCATCCGGAAGTTTATATTTTAATTTTACCTGCTTTCGGTATTATTAGTCAATGTACTTTATATTTGACTGGTAAAAAAGAAGTTTTTGGTTATTTGGGTATGGTTTATGCTATTTTAAGTATTGGTTTAATTGGTTGTGTAGTTTGGGCTCATCACATGTATACTGTTGGTATGGATTTTGAT
>LC179218.1 - human - Myanmar
TTTGATTTATCAGCATTTGTTTTGGTTTTTTGGTCATCCGGAAGTTTATATTTTAATTTTACCTGCTTTCGGTATTATTAGTCAATGTACTTTATATTTGACTGGTAAAAAAGAAGTTTTTGGTTATTTGGGTATGGTTTATGCTATTTTAAGTATTGGTTTAATTGGTTGTGTAGTTTGGGCTCATCACATGTATACTGTTGGTATGGATTTTGAT
>LC179217.1 - human - Myanmar
TTTGATTTATCAGCATTTGTTTTGGTTTTTTGGTCATCCAGAAGTTTATATTTTAATTTTACCTGCTTTCGGTATTATTAGTCAATGTACTTTGTATTTGACTGGTAAAAAAGAAGTTTTTGGTTATTTGGGTATGGTTTATGCTATTTTGAGTATTGGTTTAATTGGTTGTGTAGTTTGAGCTCATCACATGTATACTGTTGGTATAGATTTTGAT
>LC179216.1 - human - Myanmar
TTTGATTTATCAGCATTTGTTTTGGTTTTTTGGTCATCCAGAAGTTTATATTTTAATTTTACCTGCTTTCGGTATTATTAGTCAATGTACTTTGTATTTGACTGGTAAAAAAGAAGTTTTTGGTTATTTGGGTATGGTTTATGCTATTTTGAGTATTGGTTTAATTGGTTGTGTAGTTTGAGCTCATCACATGTATACTGTTGGTATAGATTTTGAT
>LC179215.1 - human - Myanmar
TTTGATTTATCAGCATTTGTTTTGGTTTTTTGGTCATCCAGAAGTTTATATTTTAATTTTACCTGCTTTCGGTATTATTAGTCAATGTACTTTGTATTTGACTGGTAAAAAAGAAGTTTTTGGTTATTTGGGTATGGTTTATGCTATTTTGAGTATTGGTTTAATTGGTTGTGTAGTTTGAGCTCATCACATGTATACTGTTGGTATAGATTTTGAT
>LC179214.1 - human - Myanmar
TTTGATTTATCAGCATTTGTTTTGGTTTTTTGGTCATCCAGAAGTTTATATTTTAATTTTACCTGCTTTCGGTATTATTAGTCAATGTACTTTGTATTTGACTGGTAAAAAAGAAGTTTTTGGTTATTTGGGTATGGTTTATGCTATTTTGAGTATTGGTTTAATTGGTTGTGTAGTTTGAGCTCATCACATGTATACTGTTGGTATAGATTTTGAT
>LC179213.1 - human - Myanmar
TTTGATTTATCAGCATTTGTTTTGGTTTTTTGGTCATCCAGAAGTTTATATTTTAATTTTACCTGCTTTCGGTATTATTAGTCAATGTACTTTGTATTTGACTGGTAAAAAAGAAGTTTTTGGTTATTTGGGTATGGTTTATGCTATTTTGAGTATTGGTTTAATTGGTTGTGTAGTTTGAGCTCATCACATGTATACTGTTGGTATAGATTTTGAT
>LC179212.1 - human - Myanmar
TTTGATTTATCAGCATTTGTTTTGGTTTTTTGGTCATCCAGAAGTTTATATTTTAATTTTACCTGCTTTCGGTATTATTAGTCAATGTACTTTGTATTTGACTGGTAAAAAAGAAGTTTTTGGTTATTTGGGTATGGTTTATGCTATTTTGAGTATTGGTTTAATTGGTTGTGTAGTTTGAGCTCATCACATGTATACTGTTGGTATAGATTTTGAT
>LC179211.1 - human - Myanmar
TTTGATTTATCAGCATTTGTTTTGGTTTTTTGGTCATCCAGAAGTTTATATTTTAATTTTACCTGCTTTTGGTATTATTAGTCAATGTACTTTGTATTTGACTGGTAAAAAAGAAGTTTTTGGTTATTTGGGTATGGTTTATGCTATTTTAAGTATTGGTTTAATTGGTTGTGTAGTTTGAGCTCATCACATGTATACTGTTGGTATAGATTTTGAT
>LC179210.1 - human - Myanmar
TTTGATTTATCAGCATTTGTTTTGGTTTTTTGGTCATCCAGAAGTTTATATTTTAATTTTACCTGCTTTCGGTATTATTAGTCAATGTACTTTGTATTTGACTGGTAAAAAAGAAGTTTTTGGTTATTTGGGTATGGTTTATGCTATTTTGAGTATTGGTTTAATTGGTTGTGTAGTTTGAGCTCATCACATGTATACTGTTGGTATAGATTTTGAT
>LC179209.1 - human - Myanmar
TTTGATTTATCAGCATTTGTTTTGGTTTTTTGGTCATCCAGAAGTTTATATTTTAATTTTACCTGCTTTCGGTATTATTAGTCAATGTACTTTGTATTTGACTGGTAAGAAAGAAGTTTTTGGTTATTTGGGTATGGTTTATGCTATTTTGAGTATTGGTTTAATTGGTTGTGTAGTTTGAGCTCATCACATGTATACTGTTGGTATAGATTTTGAT
>LC179208.1 - human - Myanmar
TTTGATTTATCAGCATTTGTTTTGGTTTTTTGGTCATCCAGAAGTTTATATTTTAATTTTACCTGCTTTCGGTATTATTAGTCAATGTACTTTGTATTTGACTGGTAAAAAAGAAGTTTTTGGTTATTTGGGTATGGTTTATGCTATTTTGAGTATTGGTTTAATTGGTTGTGTAGTTTGAGCTCATCACATGTATACTGTTGGTATAGATTTTGAT
>LC179207.1 - human - Myanmar
TTTGATTTATCAGCATTTGTTTTGGTTTTTTGGTCATCCAGAAGTTTATATTTTAATTTTACCTGCTTTCGGTATTATTAGTCAATGTACTTTGTATTTGACTGGTAAAAAAGAAGTTTTTGGTTATTTGGGTATGGTTTATGCTATTTTGAGTATTGGTTTAATTGGTTGTGTAGTTTGAGCTCATCACATGTATACTGTTGGTATAGATTTTGAT
>LC179206.1 - human - Myanmar
TTTGATTTATCAGCATTTGTTTTGGTTTTTTGGTCATCCAGAAGTTTATATTTTAATTTTACCTGCTTTCGGTATTATTAGTCAATGTACTTTGTATTTGACTGGTAAAAAAGAAGTTTTTGGTTATTTGGGTATGGTTTATGCTATTTTGAGTATTGGTTTAATTGGTTGTGTAGTTTGAGCTCATCACATGTATACTGTTGGTATAGATTTTGAT
>LC179205.1 - human - Myanmar
TTTGATTTATCAGCATTTGTTTTGGTTTTTTGGTCATCCAGAAGTTTATATTTTAATTTTACCTGCTTTTGGTATTATTAGTCAATGTACTTTGTATTTGACTGGTAAAAAAGAAGTTTTTGGTTATTTGGGTATGGTTTATGCTATTTTAAGTATTGGTTTAATTGGTTGTGTAGTTTGAGCTCACCACATGTATACTGTTGGTATAGATTTTGAT
>LC179204.1 - human - Myanmar
TTTGATTTATCAGCATTTGTTTTGGTTTTTTGGTCATCCAGAAGTTTATATTTTAATTTTACCTGCTTTTGGTATTATTAGTCAATGTACTTTGTATTTGACTGGTAAAAAAGAAGTTTTTGGTTATTTGGGTATGGTTTATGCTATTTTAAGTATTGGTTTAATTGGTTGTGTAGTTTGAGCTCACCACATGTATACTGTTGGTATAGATTTTGAT
>LC179203.1 - human - Myanmar
TTTGATTTATCAGCATTTGTTTTGGTTTTTTGGTCATCCAGAAGTTTATATTTTAATTTTACCTGCTTTTGGTATTATTAGTCAATGTACTTTGTATTTGACTGGTAAAAAAGAAGTTTTTGGTTATTTGGGTATGGTTTATGCTATTTTAAGTATTGGTTTAATTGGTTGTGTAGTTTGAGCTCACCACATGTATACTGTTGGTATAGATTTTGAT
>LC179202.1 - human - Myanmar
TTTGATTTATCAGCATTTGTTTTGGTTTTTTGGTCATCCAGAAGTTTATATTTTAATTTTACCTGCTTTTGGTATTATTAGTCAATGTACTTTGTATTTGACTGGTAAAAAAGAAGTTTTTGGTTATTTGGGTATGGTTTATGCTATTTTAAGTATTGGTTTAATTGGTTGTGTAGTTTGAGCTCACCACATGTATACTGTTGGTATAGATTTTGAT
>LC179201.1 - human - Myanmar
TTTGATTTATCAGCATTTGTTTTGGTTTTTTGGTCATCCAGAAGTTTATATTTTAATTTTACCTGCTTTTGGTATTATTAGTCAATGTACTTTGTATTTGACTGGTAAAAAAGAAGTTTTTGGTTATTTGGGTATGGTTTATGCTATTTTAAGTATTGGTTTAATTGGTTGTGTAGTTTGAGCTCACCACATGTATACTGTTGGTATAGATTTTGAT
>LC179200.1 - human - Myanmar
TTTGATTTATCAGCATTTGTTTTGGTTTTTTGGTCATCCAGAAGTTTATATTTTAATTTTACCTGCTTTTGGTATTATTAGTCAATGTACTTTGTATTTGACTGGTAAAAAAGAAGTTTTTGGTTATTTGGGTATGGTTTATGCTATTTTAAGTATTGGTTTAATTGGTTGTGTAGTTTGAGCTCACCACATGTATACTGTTGGTATAGATTTTGAT
>LC179199.1 - human - Myanmar
TTTGATTTATCAGCATTTGTTTTGGTTTTTTGGTCATCCAGAAGTTTATATTTTAATTTTACCTGCTTTTGGTATTATTAGTCAATGTACTTTGTATTTGACTGGTAAAAAAGAAGTTTTTGGTTATTTGGGTATGGTTTATGCTATTTTAAGTATTGGTTTAATTGGTTGTGTAGTTTGAGCTCACCACATGTATACTGTTGGTATAGATTTTGAT
>LC179198.1 - human - Myanmar
TTTGATTTATCAGCATTTGTTTTGGTTTTTTGGTCATCCAGAAGTTTATATTTTAATTTTACCTGCTTTTGGTATTATTAGTCAATGTACTTTGTATTTGACTGGTAAAAAAGAAGTTTTTGGTTATTTGGGTATGGTTTATGCTATTTTAAGTATTGGTTTAATTGGTTGTGTAGTTTGAGCTCACCACATGTATACTGTTGGTATAGATTTTGAT
>LC179197.1 - human - Myanmar
TTTGATTTATCAGCATTTGTTTTGGTTTTTTGGTCATCCAGAAGTTTATATTTTAATTTTACCTGCTTTTGGTATTATTAGTCAATGTACTTTGTATTTGACTGGTAAAAAAGAAGTTTTTGGTTATTTGGGTATGGTTTATGCTATTTTAAGTATTGGTTTAATTGGTTGTGTAGTTTGAGCTCACCACATGTATACTGTTGGTATAGATTTTGAT
>LC179196.1 - human - Myanmar
TTTGATTTATCAGCATTTGTTTTGGTTTTTTGGTCATCCAGAAGTTTATATTTTAATTTTACCTGCTTTTGGTATTATTAGTCAATGTACTTTGTATTTGACTGGTAAAAAAGAAGTTTTTGGTTATTTGGGTATGGTTTATGCTATTTTAAGTATTGGTTTAATTGGTTGTGTAGTTTGAGCTCACCACATGTATACTGTTGGTATAGATTTTGAT
>LC179195.1 - human - Myanmar
TTTGATTTATCAGCATTTGTTTTGGTTTTTTGGTCATCCAGAAGTTTATATTTTAATTTTACCTGCTTTTGGTATTATTAGTCAATGTACTTTGTATTTGACTGGTAAAAAAGAAGTTTTTGGTTATTTGGGTATGGTTTATGCTATTTTAAGTATTGGTTTAATTGGTTGTGTAGTTTGAGCTCACCACATGTATACTGTTGGTATAGATTTTGAT
>LC179194.1 - human - Myanmar
TTTGATTTATCAGCATTTGTTTTGGTTTTTTGGTCATCCAGAAGTTTATATTTTAATTTTACCTGCTTTTGGTATTATTAGTCAATGTACTTTGTATTTGACTGGTAAAAAAGAAGTTTTTGGTTATTTGGGTATGGTTTATGCTATTTTAAGTATTGGTTTAATTGGTTGTGTAGTTTGAGCTCACCACATGTATACTGTTGGTATAGATTTTGAT
>LC179193.1 - human - Myanmar
TTTGATTTATCAGCATTTGTTTTGGTTTTTTGGTCATCCAGAAGTTTATATTTTAATTTTACCTGCTTTTGGTATTATTAGTCAATGTACTTTGTATTTGACTGGTAAAAAAGAAGTTTTTGGTTATTTGGGTATGGTTTATGCTATTTTAAGTATTGGTTTAATTGGTTGTGTAGTTTGAGCTCACCACATGTATACTGTTGGTATAGATTTTGAT
>LC179192.1 - human - Myanmar
TTTGATTTATCAGCATTTGTTTTGGTTTTTTGGTCATCCAGAAGTTTATATTTTAATTTTACCTGCTTTTGGTATTATTAGTCAATGTACTTTGTATTTGACTGGTAAAAAAGAAGTTTTTGGTTATTTGGGTATGGTTTATGCTATTTTAAGTATTGGTTTAATTGGTTGTGTAGTTTGAGCTCACCACATGTATACTGTTGGTATAGATTTTGAT
>LC179191.1 - human - Myanmar
TTTGATTTATCAGCATTTGTTTTGGTTTTTTGGTCATCCAGAAGTTTATATTTTAATTTTACCTGCTTTTGGTATTATTAGTCAATGTACTTTGTATTTGACTGGTAAAAAAGAAGTTTTTGGTTATTTGGGTATGGTTTATGCTATTTTAAGTATTGGTTTAATTGGTTGTGTAGTTTGAGCTCACCACATGTATACTGTTGGTATAGATTTTGAT
>LC179190.1 - human - Myanmar
TTTGATTTATCAGCATTTGTTTTGGTTTTTTGGTCATCCAGAAGTTTATATTTTAATTTTACCTGCTTTTGGTATTATTAGTCAATGTACTTTGTATTTGACTGGTAAAAAAGAAGTTTTTGGTTATTTGGGTATGGTTTATGCTATTTTAAGTATTGGTTTAATTGGTTGTGTAGTTTGAGCTCACCACATGTATACTGTTGGTATAGATTTTGAT
>LC179189.1 - human - Myanmar
TTTGATTTATCAGCATTTGTTTTGGTTTTTTGGTCATCCAGAAGTTTATATTTTAATTTTACCTGCTTTTGGTATTATTAGTCAATGTACTTTGTATTTGACTGGTAAAAAAGAAGTTTTTGGTTATTTGGGTATGGTTTATGCTATTTTAAGTATTGGTTTAATTGGTTGTGTAGTTTGAGCTCACCACATGTATACTGTTGGTATAGATTTTGAT
>LC179188.1 - human - Myanmar
TTTGATTTATCAGCATTTGTTTTGGTTTTTTGGTCATCCGGAAGTTTATATTTTAATTTTACCTGCTTTCGGTATTATTAGTCAATGTACTTTATATTTGACTGGTAAAAAAGAAGTTTTTGGTTATTTGGGTATGGTTTATGCTATTTTAAGTATTGGTTTAATTGGTTGTGTAGTTTGAGCTCATCACATGTATACTGTTGGTATGGATTTTGAT
>LC179187.1 - human - Myanmar
TTTGATTTATCAGCATTTGTTTTGGTTTTTTGGTCATCCGGAAGTTTATATTTTAATTTTACCTGCTTTCGGTATTATTAGTCAATGTACTTTATATTTGACTGGTAAAAAAGAAGTTTTTGGTTATTTGGGTATGGTTTATGCTATTTTAAGTATTGGTTTAATTGGTTGTGTAGTTTGAGCTCATCACATGTATACTGTTGGTATGGATTTTGAT
>LC179186.1 - human - Myanmar
TTTGATTTATCAGCATTTGTTTTGGTTTTTTGGTCATCCGGAAGTTTATATTTTAATTTTACCTGCTTTCGGTATTATTAGTCAATGTACTTTATATTTGACTGGTAAAAAAGAAGTTTTTGGTTATTTGGGTATGGTTTATGCTATTTTAAGTATTGGTTTAATTGGTTGTGTAGTTTGAGCTCATCACATGTATACTGTTGGTATGGATTTTGAT
>LC179185.1 - human - Myanmar
TTTGATTTATCAGCATTTGTTTTGGTTTTTTGGTCATCCGGAAGTTTATATTTTAATTTTACCTGCTTTCGGTATTATTAGTCAATGTACTTTATATTTGACTGGTAAAAAAGAAGTTTTTGGTTATTTGGGTATGGTTTATGCTATTTTAAGTATTGGTTTAATTGGTTGTGTAGTTTGAGCTCATCACATGTATACTGTTGGTATGGATTTTGAT
>LC179184.1 - human - Myanmar
TTTGATTTATCAGCATTTGTTTTGGTTTTTTGGTCATCCGGAAGTTTATATTTTAATTTTACCTGCTTTCGGTATTATTAGTCAATGTACTTTATATTTGACTGGTAAAAAAGAAGTTTTTGGTTATTTGGGTATGGTTTATGCTATTTTAAGTATTGGTTTAATTGGTTGTGTAGTTTGAGCTCATCACATGTATACTGTTGGTATGGATTTTGAT
>LC179183.1 - human - Myanmar
TTTGATTTATCAGCATTTGTTTTGGTTTTTTGGTCATCCGGAAGTTTATATTTTAATTTTACCTGCTTTCGGTATTATTAGTCAATGTACTTTATATTTGACTGGTAAAAAAGAAGTTTTTGGTTATTTGGGTATGGTTTATGCTATTTTAAGTATTGGTTTAATTGGTTGTGTAGTTTGAGCTCATCACATGTATACTGTTGGTATGGATTTTGAT
>LC179182.1 - human - Myanmar
TTTGATTTATCAGCATTTGTTTTGGTTTTTTGGTCATCCGGAAGTTTATATTTTAATTTTACCTGCTTTCGGTATTATTAGTCAATGTACTTTATATTTGACTGGTAAAAAAGAAGTTTTTGGTTATTTGGGTATGGTTTATGCTATTTTAAGTATTGGTTTAATTGGTTGTGTAGTTTGAGCTCATCACATGTATACTGTTGGTATGGATTTTGAT
>LC179181.1 - human - Myanmar
TTTGATTTATCAGCATTTGTTTTGGTTTTTTGGTCATCCGGAAGTTTATATTTTAATTTTACCTGCTTTCGGTATTATTAGTCAATGTACTTTATATTTGACTGGTAAAAAAGAAGTTTTTGGTTATTTGGGTATGGTTTATGCTATTTTAAGTATTGGTTTAATTGGTTGTGTAGTTTGAGCTCATCACATGTATACTGTTGGTATGGATTTTGAT
>LC179180.1 - human - Myanmar
TTTGATTTATCAGCATTTGTTTTGGTTTTTTGGTCATCCGGAAGTTTATATTTTAATTTTACCTGCTTTCGGTATTATTAGTCAATGTACTTTATATTTGACTGGTAAAAAAGAAGTTTTTGGTTATTTGGGTATGGTTTATGCTATTTTAAGTATTGGTTTAATTGGTTGTGTAGTTTGAGCTCATCACATGTATACTGTTGGTATGGATTTTGAT
>LC179179.1 - human - Myanmar
TTTGATTTATCAGCATTTGTTTTGGTTTTTTGGTCATCCGGAAGTTTATATTTTAATTTTACCTGCTTTCGGTATTATTAGTCAATGTACTTTATATTTGACTGGTAAAAAAGAAGTTTTTGGTTATTTGGGTATGGTTTATGCTATTTTAAGTATTGGTTTAATTGGTTGTGTAGTTTGAGCTCATCACATGTATACTGTTGGTATGGATTTTGAT
>LC179178.1 - human - Myanmar
TTTGATTTATCAGCATTTGTTTTGGTTTTTTGGTCATCCGGAAGTTTATATTTTAATTTTACCTGCTTTCGGTATTATTAGTCAATGTACTTTATATTTGACTGGTAAAAAAGAAGTTTTTGGTTATTTGGGTATGGTTTATGCTATTTTAAGTATTGGTTTAATTGGTTGTGTAGTTTGAGCTCATCACATGTATACTGTTGGTATGGATTTTGAT
>LC179177.1 - human - Myanmar
TTTGATTTATCAGCATTTGTTTTGGTTTTTTGGTCATCCGGAAGTTTATATTTTAATTTTACCTGCTTTCGGTATTATTAGTCAATGTACTTTATATTTGACTGGTAAAAAAGAAGTTTTTGGTTATTTGGGTATGGTTTATGCTATTTTAAGTATTGGTTTAATTGGTTGTGTAGTTTGAGCTCATCACATGTATACTGTTGGTATGGATTTTGAT
>LC179176.1 - human - Myanmar
TTTGATTTATCAGCATTTGTTTTGGTTTTTTGGTCATCCAGAAGTTTATATTTTAATTTTACCTGCTTTTGGTATTATTAGTCAATGTACTTTGTATTTGACTGGTAAAAAAGAAGTTTTTGGTTATTTGGGTATGGTTTATGCTATTTTAAGTATTGGTTTAATTGGTTGTGTAGTTTGAGCTCACCACATGTATACTGTTGGTATAGATTTTGAT
>LC179175.1 - human - Myanmar
TTTGATTTATCAGCATTTGTTTTGGTTTTTTGGTCATCCAGAAGTTTATATTTTAATTTTACCTGCTTTTGGTATTATTAGTCAATGTACTTTGTATTTGACTGGTAAAAAAGAAGTTTTTGGTTATTTGGGTATGGTTTATGCTATTTTAAGTATTGGTTTAATTGGTTGTGTAGTTTGAGCTCACCACATGTATACTGTTGGTATAGATTTTGAT
>LC179174.1 - human - Myanmar
TTTGATTTATCAGCATTTGTTTTGGTTTTTTGGTCATCCAGAAGTTTATATTTTAATTTTACCTGCTTTTGGTATTATTAGTCAATGTACTTTGTATTTGACTGGTAAAAAAGAAGTTTTTGGTTATTTGGGTATGGTTTATGCTATTTTAAGTATTGGTTTAATTGGTTGTGTAGTTTGAGCTCACCACATGTATACTGTTGGTATAGATTTTGAT
>LC179173.1 - human - Myanmar
TTTGATTTATCAGCATTTGTTTTGGTTTTTTGGTCATCCAGAAGTTTATATTTTAATTTTACCTGCTTTTGGTATTATTAGTCAATGTACTTTGTATTTGACTGGTAAAAAAGAAGTTTTTGGTTATTTGGGTATGGTTTATGCTATTTTAAGTATTGGTTTAATTGGTTGTGTAGTTTGAGCTCACCACATGTATACTGTTGGTATAGATTTTGAT
>LC179172.1 - human - Myanmar
TTTGATTTATCAGCATTTGTTTTGGTTTTTTGGTCATCCAGAAGTTTATATTTTAATTTTACCTGCTTTTGGTATTATTAGTCAATGTACTTTGTATTTGACTGGTAAAAAAGAAGTTTTTGGTTATTTGGGTATGGTTTATGCTATTTTAAGTATTGGTTTAATTGGTTGTGTAGTTTGAGCTCACCACATGTATACTGTTGGTATAGATTTTGAT
>LC179171.1 - human - Myanmar
TTTGATTTATCAGCATTTGTTTTGGTTTTTTGGTCATCCAGAAGTTTATATTTTAATTTTACCTGCTTTTGGTATTATTAGTCAATGTACTTTGTATTTGACTGGTAAAAAAGAAGTTTTTGGTTATTTGGGTATGGTTTATGCTATTTTAAGTATTGGTTTAATTGGTTGTGTAGTTTGAGCTCACCACATGTATACTGTTGGTATAGATTTTGAT
>LC179170.1 - human - Myanmar
TTTGATTTATCAGCATTTGTTTTGGTTTTTTGGTCATCCAGAAGTTTATATTTTAATTTTACCTGCTTTTGGTATTATTAGTCAATGTACTTTGTATTTGACTGGTAAAAAAGAAGTTTTTGGTTATTTGGGTATGGTTTATGCTATTTTAAGTATTGGTTTAATTGGTTGTGTAGTTTGAGCTCACCACATGTATACTGTTGGTATAGATTTTGAT
>LC179169.1 - human - Myanmar
TTTGATTTATCAGCATTTGTTTTGGTTTTTTGGTCATCCAGAAGTTTATATTTTAATTTTACCTGCTTTTGGTATTATTAGTCAATGTACTTTGTATTTGACTGGTAAAAAAGAAGTTTTTGGTTATTTGGGTATGGTTTATGCTATTTTAAGTATTGGTTTAATTGGTTGTGTAGTTTGAGCTCACCACATGTATACTGTTGGTATAGATTTTGAT
>LC179168.1 - human - Myanmar
TTTGATTTATCAGCATTTGTTTTGGTTTTTTGGTCATCCAGAAGTTTATATTTTAATTTTACCTGCTTTTGGTATTATTAGTCAATGTACTTTGTATTTGACTGGTAAAAAAGAAGTTTTTGGTTATTTGGGTATGGTTTATGCTATTTTAAGTATTGGTTTAATTGGTTGTGTAGTTTGAGCTCACCACATGTATACTGTTGGTATAGATTTTGAT
>LC179167.1 - human - Myanmar
TTTGATTTATCAGCATTTGTTTTGGTTTTTTGGTCATCCAGAAGTTTATATTTTAATTTTACCTGCTTTTGGTATTATTAGTCAATGTACTTTGTATTTGACTGGTAAAAAAGAAGTTTTTGGTTATTTGGGTATGGTTTATGCTATTTTAAGTATTGGTTTAATTGGTTGTGTAGTTTGAGCTCACCACATGTATACTGTTGGTATAGATTTTGAT
>LC179166.1 - human - Myanmar
TTTGATTTATCAGCATTTGTTTTGGTTTTTTGGTCATCCAGAAGTTTATATTTTAATTTTACCTGCTTTTGGTATTATTAGTCAATGTACTTTGTATTTGACTGGTAAAAAAGAAGTTTTTGGTTATTTGGGTATGGTTTATGCTATTTTAAGTATTGGTTTAATTGGTTGTGTAGTTTGAGCTCACCACATGTATACTGTTGGTATAGATTTTGAT
>LC179165.1 - dog - Japan
TTTAATTTATCAGCATTTGTTTTGGTTTTTTGGCCATCCAGAAGTTTATATTTTAATTTTACCTGCTTTCGGTATTATTAGTCAATGTACTTTATATTTGACTGGTAAAAAAGAAGTTTTTGGTTATTTGGGTATGGTTTATGCTATTCTAAGTATTGGTTTAATTGGTTGTGTAGTTTGAGCTCATCACATGTATACTGTTGGTATAGATTTTGAT
>LC179164.1 - dog - Japan
TTTAATTTATCAGCATTTGTTTTGGTTTTTTGGCCATCCAGAAGTTTATATTTTAATTTTACCTGCTTTCGGTATTATTAGTCAATGTACTTTATATTTGACTGGTAAAAAAGAAGTTTTTGGTTATTTGGGTATGGTTTATGCTATTCTAAGTATTGGTTTAATTGGTTGTGTAGTTTGAGCTCATCACATGTATACTGTTGGTATAGATTTTGAT
>LC179163.1 - dog - Japan
TTTAATTTATCAGCATTTGTTTTGGTTTTTTGGCCATCCAGAAGTTTATATTTTAATTTTACCTGCTTTCGGTATTATTAGTCAATGTACTTTATATTTGACTGGTAAAAAAGAAGTTTTTGGTTATTTGGGTATGGTTTATGCTATTCTAAGTATTGGTTTAATTGGTTGTGTAGTTTGAGCTCATCACATGTATACTGTTGGTATAGATTTTGAT
>LC179162.1 - dog - Japan
TTTAATTTATCAGCATTTGTTTTGGTTTTTTGGCCATCCAGAAGTTTATATTTTAATTTTACCTGCTTTCGGTATTATTAGTCAATGTACTTTATATTTGACTGGTAAAAAAGAAGTTTTTGGTTATTTGGGTATGGTTTATGCTATTCTAAGTATTGGTTTAATTGGTTGTGTAGTTTGAGCTCATCACATGTATACTGTTGGTATAGATTTTGAT
>LC179161.1 - dog - Japan
TTTAATTTATCAGCATTTGTTTTGGTTTTTTGGCCATCCAGAAGTTTATATTTTAATTTTACCTGCTTTCGGTATTATTAGTCAATGTACTTTATATTTGACTGGTAAAAAAGAAGTTTTTGGTTATTTGGGTATGGTTTATGCTATTCTAAGTATTGGTTTAATTGGTTGTGTAGTTTGAGCTCATCACATGTATACTGTTGGTATAGATTTTGAT
>LC179160.1 - dog - Japan
TTTAATTTATCAGCATTTGTTTTGGTTTTTTGGCCATCCAGAAGTTTATATTTTAATTTTACCTGCTTTCGGTATTATTAGTCAATGTACTTTATATTTGACTGGTAAAAAAGAAGTTTTTGGTTATTTGGGTATGGTTTATGCTATTCTAAGTATTGGTTTAATTGGTTGTGTAGTTTGAGCTCATCACATGTATACTGTTGGTATAGATTTTGAT
>LC179159.1 - dog - Japan
TTTAATTTATCAGCATTTGTTTTGGTTTTTTGGCCATCCAGAAGTTTATATTTTAATTTTACCTGCTTTCGGTATTATTAGTCAATGTACTTTATATTTGACTGGTAAAAAAGAAGTTTTTGGTTATTTGGGTATGGTTTATGCTATTCTAAGTATTGGTTTAATTGGTTGTGTAGTTTGAGCTCATCACATGTATACTGTTGGTATAGATTTTGAT
>LC179158.1 - dog - Japan
TTTAATTTATCAGCATTTGTTTTGGTTTTTTGGCCATCCAGAAGTTTATATTTTAATTTTACCTGCTTTCGGTATTATTAGTCAATGTACTTTATATTTGACTGGTAAAAAAGAAGTTTTTGGTTATTTGGGTATGGTTTATGCTATTCTAAGTATTGGTTTAATTGGTTGTGTAGTTTGAGCTCATCACATGTATACTGTTGGTATAGATTTTGAT
>LC179157.1 - dog - Japan
TTTAATTTATCAGCATTTGTTTTGGTTTTTTGGCCATCCAGAAGTTTATATTTTAATTTTACCTGCTTTCGGTATTATTAGTCAATGTACTTTATATTTGACTGGTAAAAAAGAAGTTTTTGGTTATTTGGGTATGGTTTATGCTATTCTAAGTATTGGTTTAATTGGTTGTGTAGTTTGAGCTCATCACATGTATACTGTTGGTATAGATTTTGAT
>LC179156.1 - dog - Japan
TTTAATTTATCAGCATTTGTTTTGGTTTTTTGGCCATCCAGAAGTTTATATTTTAATTTTACCTGCTTTCGGTATTATTAGTCAATGTACTTTATATTTGACTGGTAAAAAAGAAGTTTTTGGTTATTTGGGTATGGTTTATGCTATTCTAAGTATTGGTTTAATTGGTTGTGTAGTTTGAGCTCATCACATGTATACTGTTGGTATAGATTTTGAT
>LC179155.1 - dog - Japan
TTTAATTTATCAGCATTTGTTTTGGTTTTTTGGCCATCCAGAAGTTTATATTTTAATTTTACCTGCTTTCGGTATTATTAGTCAATGTACTTTATATTTGACTGGTAAAAAAGAAGTTTTTGGTTATTTGGGTATGGTTTATGCTATTCTAAGTATTGGTTTAATTGGTTGTGTAGTTTGAGCTCATCACATGTATACTGTTGGTATAGATTTTGAT
>LC179154.1 - human - Japan
TTTGATTTATCAGCATTTGTTTTGGTTTTTTGGTCATCCAGAAGTTTATATTTTAATTTTACCTGCTTTTGGTATTATTAGTCAATGTACTTTGTATTTGACTGGTAAAAAAGAAGTTTTTGGTTATTTGGGTATGGTTTATGCTATTTTAAGTATTGGTTTAATTGGTTGTGTAGTTTGAGCTCACCACATGTATACTGTTGGTATAGATTTTGAT
>LC179153.1 - human - Japan
TTTGATTTATCAGCATTTGTTTTGGTTTTTTGGTCATCCAGAAGTTTATATTTTAATTTTACCTGCTTTTGGTATTATTAGTCAATGTACTTTGTATTTGACTGGTAAAAAAGAAGTTTTTGGTTATTTGGGTATGGTTTATGCTATTTTAAGTATTGGTTTAATTGGTTGTGTAGTTTGAGCTCACCACATGTATACTGTTGGTATAGATTTTGAT
>LC179152.1 - human - Japan
TTTGATTTATCAGCATTTGTTTTGGTTTTTTGGTCATCCAGAAGTTTATATTTTAATTTTACCTGCTTTTGGTATTATTAGTCAATGTACTTTGTATTTGACTGGTAAAAAAGAAGTTTTTGGTTATTTGGGTATGGTTTATGCTATTTTAAGTATTGGTTTAATTGGTTGTGTAGTTTGAGCTCACCACATGTATACTGTTGGTATAGATTTTGAT
>LC179151.1 - human - Japan
TTTGATTTATCAGCATTTGTTTTGGTTTTTTGGTCATCCAGAAGTTTATATTTTAATTTTACCTGCTTTTGGTATTATTAGTCAATGTACTTTGTATTTGACTGGTAAAAAAGAAGTTTTTGGTTATTTGGGTATGGTTTATGCTATTTTAAGTATTGGTTTAATTGGTTGTGTAGTTTGAGCTCACCACATGTATACTGTTGGTATAGATTTTGAT
>LC179150.1 - human - Japan
TTTGATTTATCAGCATTTGTTTTGGTTTTTTGGTCATCCAGAAGTTTATATTTTAATTTTACCTGCTTTTGGTATTATTAGTCAATGTACTTTGTATTTGACTGGTAAAAAAGAAGTTTTTGGTTATTTGGGTATGGTTTATGCTATTTTAAGTATTGGTTTAATTGGTTGTGTAGTTTGAGCTCACCACATGTATACTGTTGGTATAGATTTTGAT
>LC179149.1 - human - Japan
TTTGATTTATCAGCATTTGTTTTGGTTTTTTGGTCATCCAGAAGTTTATATTTTAATTTTACCTGCTTTTGGTATTATTAGTCAATGTACTTTGTATTTGACTGGTAAAAAAGAAGTTTTTGGTTATTTGGGTATGGTTTATGCTATTTTAAGTATTGGTTTAATTGGTTGTGTAGTTTGAGCTCACCACATGTATACTGTTGGTATAGATTTTGAT
>LC179148.1 - human - Japan
TTTGATTTATCAGCATTTGTTTTGGTTTTTTGGTCATCCAGAAGTTTATATTTTAATTTTACCTGCTTTTGGTATTATTAGTCAATGTACTTTGTATTTGACTGGTAAAAAAGAAGTTTTTGGTTATTTGGGTATGGTTTATGCTATTTTAAGTATTGGTTTAATTGGTTGTGTAGTTTGAGCTCACCACATGTATACTGTTGGTATAGATTTTGAT
>LC179147.1 - human - Myanmar
TTTGATTTATCAGCATTTGTTTTGGTTTTTTGGTCATCCAGAAGTTTATATTTTAATTTTACCTGCTTTCGGTATTATTAGTCAATGTACTTTGTATTTGACTGGTAAAAAAGAAGTTTTTGGTTATTTGGGTATGGTTTATGCTATTTTGAGTATTGGTTTAATTGGTTGTGTAGTTTGAGCTCATCACATGTATACTGTTGGTATAGATTTTGAT
>LC179146.1 - human - Myanmar
TTTGATTTATCAGCATTTGTTTTGGTTTTTTGGTCATCCAGAAGTTTATATTTTAATTTTACCTGCTTTCGGTATTATTAGTCAATGTACTTTGTATTTGACTGGTAAAAAAGAAGTTTTTGGTTATTTGGGTATGGTTTATGCTATTTTGAGTATTGGTTTAATTGGTTGTGTAGTTTGAGCTCATCACATGTATACTGTTGGTATAGATTTTGAT
>LC179145.1 - human - Myanmar
TTTGATTTATCAGCATTTGTTTTGGTTTTTTGGTCATCCAGAAGTTTATATTTTAATTTTACCTGCTTTCGGTATTATTAGTCAATGTACTTTGTATTTGACTGGTAAAAAAGAAGTTTTTGGTTATTTGGGTATGGTTTATGCTATTTTGAGTATTGGTTTAATTGGTTGTGTAGTTTGAGCTCATCACATGTATACTGTTGGTATAGATTTTGAT
>LC179144.1 - human - Myanmar
TTTGATTTATCAGCATTTGTTTTGGTTTTTTGGTCATCCAGAAGTTTATATTTTAATTTTACCTGCTTTTGGTATTATTAGTCAATGTACTTTGTATTTGACTGGTAAAAAAGAAGTTTTTGGTTATTTGGGTATGGTTTATGCTATTTTAAGTATTGGTTTAATTGGTTGTGTAGTTTGAGCTCACCACATGTATACTGTTGGTATAGATTTTGAT
>LC179143.1 - human - Myanmar
TTTGATTTATCAGCATTTGTTTTGGTTTTTTGGTCATCCAGAAGTTTATATTTTAATTTTACCTGCTTTCGGTATTATTAGTCAATGTACTTTGTATTTGACTGGTAAAAAAGAAGTTTTTGGTTATTTGGGTATGGTTTATGCTATTTTGAGTATTGGTTTAATTGGTTGTGTAGTTTGAGCTCATCACATGTATACTGTTGGTATAGATTTTGAT
>LC179142.1 - human - Myanmar
TTTGATTTATCAGCATTTGTTTTGGTTTTTTGGTCATCCAGAAGTTTATATTTTAATTTTACCTGCTTTCGGTATTATTAGTCAATGTACTTTGTATTTGACTGGTAAAAAAGAAGTTTTTGGTTATTTGGGTATGGTTTATGCTATTTTGAGTATTGGTTTAATTGGTTGTGTAGTTTGAGCTCATCACATGTATACTGTTGGTATAGATTTTGAT
>LC179141.1 - human - Myanmar
TTTGATTTATCAGCATTTGTTTTGGTTTTTTGGTCATCCAGAAGTTTATATTTTAATTTTACCTGCTTTCGGTATTATTAGTCAATGTACTTTGTATTTGACTGGTAAAAAAGAAGTTTTTGGTTATTTGGGTATGGTTTATGCTATTTTGAGTATTGGTTTAATTGGTTGTGTAGTTTGAGCTCATCACATGTATACTGTTGGTATAGATTTTGAT
>LC179140.1 - human - Myanmar
TTTGATTTATCAGCATTTGTTTTGGTTTTTTGGTCATCCAGAAGTTTATATTTTAATTTTACCTGCTTTCGGTATTATTAGTCAATGTACTTTGTATTTGACTGGTAAAAAAGAAGTTTTTGGTTATTTGGGTATGGTTTATGCTATTTTGAGTATTGGTTTAATTGGTTGTGTAGTTTGAGCTCATCACATGTATACTGTTGGTATAGATTTTGAT
>LC179139.1 - human - Myanmar
TTTGATTTATCAGCATTTGTTTTGGTTTTTTGGTCATCCAGAAGTTTATATTTTAATTTTACCTGCTTTCGGTATTATTAGTCAATGTACTTTGTATTTGACTGGTAAAAAAGAAGTTTTTGGTTATTTGGGTATGGTTTATGCTATTTTGAGTATTGGTTTAATTGGTTGTGTAGTTTGAGCTCATCACATGTATACTGTTGGTATAGATTTTGAT
>LC179138.1 - human - Myanmar
TTTGATTTATCAGCATTTGTTTTGGTTTTTTGGTCATCCAGAAGTTTATATTTTAATTTTACCTGCTTTCGGTATTATTAGTCAATGTACTTTGTATTTGACTGGTAAAAAAGAAGTTTTTGGTTATTTGGGTATGGTTTATGCTATTTTGAGTATTGGTTTAATCGGTTGTGTAGTTTGAGCTCATCACATGTATACTGTTGGTATAGATTTTGAT
>LC179137.1 - human - Myanmar
TTTGATTTATCAGCATTTGTTTTGGTTTTTTGGTCATCCGGAAGTTTATATTTTAATTTTACCTGCTTTCGGTATTATTAGTCAATGTACTTTATATTTGACTGGTAAAAAAGAAGTTTTTGGTTATTTGGGTATGGTTTATGCTATTTTAAGTATTGGTTTAATTGGTTGTGTAGTTTGAGCTCATCACATGTATACTGTTGGTATGGATTTTGAT
>LC179136.1 - human - Myanmar
TTTGATTTATCAGCATTTGTTTTGGTTTTTTGGTCATCCGGAAGTTTATATTTTAATTTTACCTGCTTTCGGTATTATTAGTCAATGTACTTTATATTTGACTGGTAAAAAAGAAGTTTTTGGTTATTTGGGTATGGTTTATGCTATTTTAAGTATTGGTTTAATTGGTTGTGTAGTTTGAGCTCATCACATGTATACTGTTGGTATGGATTTTGAT
>LC179135.1 - human - Myanmar
TTTGATTTATCAGCATTTGTTTTGGTTTTTTGGTCATCCGGAAGTTTATATTTTAATTTTACCTGCTTTCGGTATTATTAGTCAATGTACTTTATATTTGACTGGTAAAAAAGAAGTTTTTGGTTATTTGGGTATGGTTTATGCTATTTTAAGTATTGGTTTAATTGGTTGTGTAGTTTGAGCTCATCACATGTATACTGTTGGTATGGATTTTGAT
>LC179134.1 - human - Myanmar
TTTGATTTATCAGCATTTGTTTTGGTTTTTTGGTCATCCGGAAGTTTATATTTTAATTTTACCTGCTTTCGGTATTATTAGTCAATGTACTTTATATTTGACTGGTAAAAAAGAAGTTTTTGGTTATTTGGGTATGGTTTATGCTATTTTAAGTATTGGTTTAATTGGTTGTGTAGTTTGAGCTCATCACATGTATACTGTTGGTATGGATTTTGAT
>LC179133.1 - human - Myanmar
TTTGATTTATCAGCATTTGTTTTGGTTTTTTGGTCATCCGGAAGTTTATATTTTAATTTTACCTGCTTTCGGTATTATTAGTCAATGTACTTTATATTTGACTGGTAAAAAAGAAGTTTTTGGTTATTTGGGTATGGTTTATGCTATTTTAAGTATTGGTTTAATTGGTTGTGTAGTTTGAGCTCATCACATGTATACTGTTGGTATGGATTTTGAT
>LC179132.1 - human - Myanmar
TTTGATTTATCAGCATTTGTTTTGGTTTTTTGGTCATCCGGAAGTTTATATTTTAATTTTACCTGCTTTCGGTATTATTAGTCAATGTACTTTATATTTGACTGGTAAAAAAGAAGTTTTTGGTTATTTGGGTATGGTTTATGCTATTTTAAGTATTGGTTTAATTGGTTGTGTAGTTTGAGCTCATCACATGTATACTGTTGGTATGGATTTTGAT
>LC179131.1 - human - Myanmar
TTTGATTTATCAGCATTTGTTTTGGTTTTTTGGTCATCCGGAAGTTTATATTTTAATTTTACCTGCTTTCGGTATTATTAGTCAATGTACTTTATATTTGACTGGTAAAAAAGAAGTTTTTGGTTATTTGGGTATGGTTTATGCTATTTTAAGTATTGGTTTAATTGGTTGTGTAGTTTGAGCTCATCACATGTATACTGTTGGTATGGATTTTGAT
>LC179130.1 - human - Myanmar
TTTGATTTATCAGCATTTGTTTTGGTTTTTTGGTCATCCGGAAGTTTATATTTTAATTTTACCTGCTTTCGGTATTATTAGTCAATGTACTTTATATTTGACTGGTAAAAAAGAAGTTTTTGGTTATTTGGGTATGGTTTATGCTATTTTAAGTATTGGTTTAATTGGTTGTGTAGTTTGAGCTCATCACATGTATACTGTTGGTATGGATTTTGAT
>LC179129.1 - human - Myanmar
TTTGATTTATCAGCATTTGTTTTGGTTTTTTGGTCATCCGGAAGTTTATATTTTAATTTTACCTGCTTTCGGTATTATTAGTCAATGTACTTTATATTTGACTGGTAAAAAAGAAGTTTTTGGTTATTTGGGTATGGTTTATGCTATTTTAAGTATTGGTTTAATTGGTTGTGTAGTTTGAGCTCATCACATGTATACTGTTGGTATGGATTTTGAT
>LC179128.1 - human - Myanmar
TTTGATTTATCAGCATTTGTTTTGGTTTTTTGGTCATCCGGAAGTTTATATTTTAATTTTACCTGCTTTCGGTATTATTAGTCAATGTACTTTATATTTGACTGGTAAAAAAGAAGTTTTTGGTTATTTGGGTATGGTTTATGCTATTTTAAGTATTGGTTTAATTGGTTGTGTAGTTTGAGCTCATCACATGTATACTGTTGGTATGGATTTTGAT
>LC179127.1 - human - Myanmar
TTTGATTTATCAGCATTTGTTTTGGTTTTTTGGTCATCCGGAAGTTTATATTTTAATTTTACCTGCTTTCGGTATTATTAGTCAATGTACTTTATATTTGACTGGTAAAAAAGAAGTTTTTGGTTATTTGGGTATGGTTTATGCTATTTTAAGTATTGGTTTAATTGGTTGTGTAGTTTGAGCTCATCACATGTATACTGTTGGTATGGATTTTGAT
>LC179126.1 - human - Myanmar
TTTGATTTATCAGCATTTGTTTTGGTTTTTTGGTCATCCAGAAGTTTATATTTTAATTTTACCTGCTTTCGGTATTATTAGTCAATGTACTTTGTATTTGACTGGTAAAAAAGAAGTTTTTGGTTATTTGGGTATGGTTTATGCTATTTTGAGTATTGGTTTAATTGGTTGTGTAGTTTGGGCTCATCACATGTATACTGTTGGTATAGATTTTGAT
>LC179125.1 - human - Myanmar
TTTGATTTATCAGCATTTGTTTTGGTTTTTTGGTCATCCAGAAGTTTATATTTTAATTTTACCTGCTTTTGGTATTATTAGTCAATGTACTTTGTATTTGACTGGTAAAAAAGAAGTTTTTGGTTATTTGGGTATGGTTTATGCTATTTTAAGTATTGGTTTAATTGGTTGTGTAGTTTGAGCTCACCACATGTATACTGTTGGTATAGATTTTGAT
>LC179124.1 - human - Myanmar
TTTGATTTATCAGCATTTGTTTTGGTTTTTTGGTCATCCAGAAGTTTATATTTTAATTTTACCTGCTTTCGGTATTATTAGTCAATGTACTTTGTATTTGACTGGTAAAAAAGAAGTTTTTGGTTATTTGGGTATGGTTTATGCTATTTTGAGTATTGGTTTAATTGGTTGTGTAGTTTGGGCTCATCACATGTATACTGTTGGTATAGATTTTGAT
>LC179123.1 - human - Myanmar
TTTGATTTATCAGCATTTGTTTTGGTTTTTTGGTCATCCAGAAGTTTATATTTTAATTTTACCTGCTTTCGGTATTATTAGTCAATGTACTTTGTATTTGACTGGTAAAAAAGAAGTTTTTGGTTATTTGGGTATGGTTTATGCTATTTTGAGTATTGGTTTAATTGGTTGTGTAGTTTGGGCTCATCACATGTATACTGTTGGTATAGATTTTGAT
>LC179122.1 - human - Myanmar
TTTGATTTATCAGCATTTGTTTTGGTTTTTTGGTCATCCAGAAGTTTATATTTTAATTTTACCTGCTTTCGGTATTATTAGTCAATGTACTTTGTATTTGACTGGTAAAAAAGAAGTTTTTGGTTATTTGGGTATGGTTTATGCTATTTTGAGTATTGGTTTAATTGGTTGTGTAGTTTGGGCTCATCACATGTATACTGTTGGTATAGATTTTGAT
>LC179121.1 - human - Myanmar
TTTGATTTATCAGCATTTGTTTTGGTTTTTTGGTCATCCAGAAGTTTATATTTTAATTTTACCTGCTTTCGGTATTATTAGTCAATGTACTTTGTATTTGACTGGTAAAAAAGAAGTTTTTGGTTATTTGGGTATGGTTTATGCTATTTTGAGTATTGGTTTAATTGGTTGTGTAGTTTGGGCTCATCACATGTATACTGTTGGTATAGATTTTGAT
>LC179120.1 - human - Myanmar
TTTGATTTATCAGCATTTGTTTTGGTTTTTTGGTCATCCAGAAGTTTATATTTTAATTTTACCTGCTTTCGGTATTATTAGTCAATGTACTTTGTATTTGACTGGTAAAAAAGAAGTTTTTGGTTATTTGGGTATGGTTTATGCTATTTTGAGTATTGGTTTAATTGGTTGTGTAGTTTGAGCTCATCACATGTATACTGTTGGTATAGATTTTGAT
>LC179119.1 - human - Myanmar
TTTGATTTATCAGCATTTGTTTTGGTTTTTTGGTCATCCAGAAGTTTATATTTTAATTTTACCTGCTTTCGGTATTATTAGTCAATGTACTTTGTATTTGACTGGTAAAAAAGAAGTTTTTGGTTATTTGGGTATGGTTTATGCTATTTTGAGTATTGGTTTAATTGGTTGTGTAGTTTGAGCTCATCACATGTATACTGTTGGTATAGATTTTGAT
>LC179118.1 - human - Myanmar
TTTGATTTATCAGCATTTGTTTTGGTTTTTTGGTCATCCAGAAGTTTATATTTTAATTTTACCTGCTTTCGGTATTATTAGTCAATGTACTTTGTATTTGACTGGTAAAAAAGAAGTTTTTGGTTATTTGGGTATGGTTTATGCTATTTTGAGTATTGGTTTAATTGGTTGTGTAGTTTGAGCTCATCACATGTATACTGTTGGTATAGATTTTGAT
>LC179117.1 - human - Myanmar
TTTGATTTATCAGCATTTGTTTTGGTTTTTTGGTCATCCAGAAGTTTATATTTTAATTTTACCTGCTTTCGGTATTATTAGTCAATGTACTTTGTATTTGACTGGTAAAAAAGAAGTTTTTGGTTATTTGGGTATGGTTTATGCTATTTTGAGTATTGGTTTAATTGGTTGTGTAGTTTGAGCTCATCACATGTATACTGTTGGTATAGATTTTGAT
>LC179116.1 - human - Myanmar
TTTGATTTATCAGCATTTGTTTTGGTTTTTTGGTCATCCAGAAGTTTATATTTTAATTTTACCTGCTTTCGGTATTATTAGTCAATGTACTTTGTATTTGACTGGTAAAAAAGAAGTTTTTGGTTATTTGGGTATGGTTTATGCTATTTTGAGTATTGGTTTAATTGGTTGTGTAGTTTGAGCTCATCACATGTATACTGTTGGTATAGATTTTGAT
>LC179115.1 - human - Myanmar
TTTGATTTATCAGCATTTGTTTTGGTTTTTTGGTCATCCAGAAGTTTATATTTTAATTTTACCTGCTTTCGGTATTATTAGTCAATGTACTTTGTATTTGACTGGTAAAAAAGAAGTTTTTGGTTATTTGGGTATGGTTTATGCTATTTTGAGTATTGGTTTAATTGGTTGTGTAGTTTGAGCTCATCACATGTATACTGTTGGTATAGATTTTGAT
>LC179114.1 - human - Myanmar
TTTGATTTATCAGCATTTGTTTTGGTTTTTTGGTCATCCAGAAGTTTATATTTTAATTTTACCTGCTTTCGGTATTATTAGTCAATGTACTTTGTATTTGACTGGTAAAAAAGAAGTTTTTGGTTATTTGGGTATGGTTTATGCTATTTTGAGTATTGGTTTAATTGGTTGTGTAGTTTGAGCTCATCACATGTATACTGTTGGTATAGATTTTGAT
>LC179113.1 - human - Myanmar
TTTGATTTATCAGCATTTGTTTTGGTTTTTTGGTCATCCAGAAGTTTATATTTTAATTTTACCTGCTTTCGGTATTATTAGTCAATGTACTTTGTATTTGACTGGTAAAAAAGAAGTTTTTGGTTATTTGGGTATGGTTTATGCTATTTTGAGTATTGGTTTAATTGGTTGTGTAGTTTGAGCTCATCACATGTATACTGTTGGTATAGATTTTGAT
>LC179112.1 - human - Myanmar
TTTGATTTATCAGCATTTGTTTTGGTTTTTTGGTCATCCAGAAGTTTATATTTTAATTTTACCTGCTTTCGGTATTATTAGTCAATGTACTTTGTATTTGACTGGTAAAAAAGAAGTTTTTGGTTATTTGGGTATGGTTTATGCTATTTTGAGTATTGGTTTAATTGGTTGTGTAGTTTGAGCTCATCACATGTATACTGTTGGTATAGATTTTGAT
>LC179111.1 - human - Myanmar
TTTGATTTATCAGCATTTGTTTTGGTTTTTTGGTCATCCAGAAGTTTATATTTTAATTTTACCTGCTTTCGGTATTATTAGTCAATGTACTTTGTATTTGACTGGTAAAAAAGAAGTTTTTGGTTATTTGGGTATGGTTTATGCTATTTTGAGTATTGGTTTAATTGGTTGTGTAGTTTGAGCTCATCACATGTATACTGTTGGTATAGATTTTGAT
>LC179110.1 - human - Myanmar
TTTGATTTATCAGCATTTGTTTTGGTTTTTTGGTCATCCAGAAGTTTATATTTTAATTTTACCTGCTTTCGGTATTATTAGTCAATGTACTTTGTATTTGACTGGTAAAAAAGAAGTTTTTGGTTATTTGGGTATGGTTTATGCTATTTTGAGTATTGGTTTAATTGGTTGTGTAGTTTGAGCTCATCACATGTATACTGTTGGTATAGATTTTGAT
>LC179109.1 - human - Myanmar
TTTGATTTATCAGCATTTGTTTTGGTTTTTTGGTCATCCAGAAGTTTATATTTTAATTTTACCTGCTTTCGGTATTATTAGTCAATGTACTTTGTATTTGACTGGTAAAAAAGAAGTTTTTGGTTATTTGGGTATGGTTTATGCTATTTTGAGTATTGGTTTAATTGGTTGTGTAGTTTGAGCTCATCACATGTATACTGTTGGTATAGATTTTGAT
>LC179108.1 - human - Myanmar
TTTGATTTATCAGCATTTGTTTTGGTTTTTTGGTCATCCAGAAGTTTATATTTTAATTTTACCTGCTTTCGGTATTATTAGTCAATGTACTTTGTATTTGACTGGTAAAAAAGAAGTTTTTGGTTATTTGGGTATGGTTTATGCTATTTTGAGTATTGGTTTAATTGGTTGTGTAGTTTGAGCTCATCACATGTATACTGTTGGTATAGATTTTGAT
>LC179107.1 - human - Myanmar
TTTGATTTATCAGCATTTGTTTTGGTTTTTTGGTCATCCAGAAGTTTATATTTTAATTTTACCTGCTTTCGGTATTATTAGTCAATGTACTTTGTATTTGACTGGTAAAAAAGAAGTTTTTGGTTATTTGGGTATGGTTTATGCTATTTTGAGTATTGGTTTAATTGGTTGTGTAGTTTGAGCTCATCACATGTATACTGTTGGTATAGATTTTGAT
>LC179106.1 - human - Myanmar
TTTGATTTATCAGCATTTGTTTTGGTTTTTTGGTCATCCAGAAGTTTATATTTTAATTTTACCTGCTTTCGGTATTATTAGTCAATGTACTTTGTATTTGACTGGTAAAAAAGAAGTTTTTGGTTATTTGGGTATGGTTTATGCTATTTTGAGTATTGGTTTAATTGGTTGTGTAGTTTGAGCTCATCACATGTATACTGTTGGTATAGATTTTGAT
>LC179105.1 - human - Myanmar
TTTGATTTATCAGCATTTGTTTTGGTTTTTTGGTCATCCAGAAGTTTATATTTTAATTTTACCTGCTTTCGGTATTATTAGTCAATGTACTTTGTATTTGACTGGTAAAAAAGAAGTTTTTGGTTATTTGGGTATGGTTTATGCTATTTTGAGTATTGGTTTAATTGGTTGTGTAGTTTGAGCTCATCACATGTATACTGTTGGTATAGATTTTGAT
>LC179104.1 - human - Myanmar
TTTGATTTATCAGCATTTGTTTTGGTTTTTTGGTCATCCAGAAGTTTATATTTTAATTTTACCTGCTTTTGGTATTATTAGTCAATGTACTTTGTATTTGACTGGTAAAAAAGAAGTTTTTGGTTATTTGGGTATGGTTTATGCTATTTTAAGTATTGGTTTAATTGGTTGTGTAGTTTGAGCTCATCACATGTATACTGTTGGTATGGATTTTGAT
>LC179103.1 - human - Myanmar
TTTGATTTATCAGCATTTGTTTTGGTTTTTTGGTCATCCAGAAGTTTATATTTTAATTTTACCTGCTTTTGGTATTATTAGTCAATGTACTTTGTATTTGACTGGTAAAAAAGAAGTTTTTGGTTATTTGGGTATGGTTTATGCTATTTTAAGTATTGGTTTAATTGGTTGTGTAGTTTGAGCTCATCACATGTATACTGTTGGTATGGATTTTGAT
>LC179102.1 - human - Myanmar
TTTGATTTATCAGCATTTGTTTTGGTTTTTTGGTCATCCAGAAGTTTATATTTTAATTTTACCTGCTTTTGGTATTATTAGTCAATGTACTTTGTATTTGACTGGTAAAAAAGAAGTTTTTGGTTATTTGGGTATGGTTTATGCTATTTTAAGTATTGGTTTAATTGGTTGTGTAGTTTGAGCTCATCACATGTATACTGTTGGTATGGATTTTGAT
>LC179101.1 - human - Myanmar
TTTGATTTATCAGCATTTGTTTTGGTTTTTTGGTCATCCAGAAGTTTATATTTTAATTTTACCTGCTTTTGGTATTATTAGTCAATGTACTTTGTATTTGACTGGTAAAAAAGAAGTTTTTGGTTATTTGGGTATGGTTTATGCTATTTTAAGTATTGGTTTAATTGGTTGTGTAGTTTGAGCTCACCACATGTATACTGTTGGTATAGATTTTGAT
>LC179100.1 - human - Myanmar
TTTGATTTATCAGCATTTGTTTTGGTTTTTTGGTCATCCAGAAGTTTATATTTTAATTTTACCTGCTTTTGGTATTATTAGTCAATGTACTTTGTATTTGACTGGTAAAAAAGAAGTTTTTGGTTATTTGGGTATGGTTTATGCTATTTTAAGTATTGGTTTAATTGGTTGTGTAGTTTGAGCTCACCACATGTATACTGTTGGTATAGATTTTGAT
>LC179099.1 - human - Myanmar
TTTGATTTATCAGCATTTGTTTTGGTTTTTTGGTCATCCAGAAGTTTATATTTTAATTTTACCTGCTTTCGGTATTATTAGTCAATGTACTTTGTATTTGACTGGTAAAAAAGAAGTTTTTGGTTATTTGGGTATGGTTTATGCTATTTTGAGTATTGGTTTAATTGGTTGTGTAGTTTGAGCTCATCACATGTATACTGTTGGTATAGATTTTGAT
>LC179098.1 - human - Myanmar
TTTGATTTATCAGCATTTGTTTTGGTTTTTTGGTCATCCAGAAGTTTATATTTTAATTTTACCTGCTTTCGGTATTATTAGTCAATGTACTTTGTATTTGACTGGTAAAAAAGAAGTTTTTGGTTATTTGGGTATGGTTTATGCTATTTTGAGTATTGGTTTAATTGGTTGTGTAGTTTGAGCTCATCACATGTATACTGTTGGTATAGATTTTGAT
>LC179097.1 - human - Myanmar
TTTGATTTATCAGCATTTGTTTTGGTTTTTTGGTCATCCAGAAGTTTATATTTTAATTTTACCTGCTTTCGGTATTATTAGTCAATGTACTTTGTATTTGACTGGTAAAAAAGAAGTTTTTGGTTATTTGGGTATGGTTTATGCTATTTTGAGTATTGGTTTAATTGGTTGTGTAGTTTGAGCTCATCACATGTATACTGTTGGTATAGATTTTGAT
>LC179096.1 - human - Myanmar
TTTGATTTATCAGCATTTGTTTTGGTTTTTTGGTCATCCAGAAGTTTATATTTTAATTTTACCTGCTTTCGGTATTATTAGTCAATGTACTTTGTATTTGACTGGTAAAAAAGAAGTTTTTGGTTATTTGGGTATGGTTTATGCTATTTTGAGTATTGGTTTAATTGGTTGTGTAGTTTGAGCTCATCACATGTATACTGTTGGTATAGATTTTGAT
>LC179095.1 - human - Myanmar
TTTGATTTATCAGCATTTGTTTTGGTTTTTTGGTCATCCAGAAGTTTATATTTTAATTTTACCTGCTTTTGGTATTATTAGTCAATGTACTTTGTATTTGACTGGTAAAAAAGAAGTTTTTGGTTATTTGGGTATGGTTTATGCTATTTTGAGTATTGGTTTAATTGGTTGTGTAGTTTGAGCTCATCACATGTATACTGTTGGTATAGATTTTGAT
>LC179094.1 - human - Myanmar
TTTGATTTATCAGCATTTGTTTTGGTTTTTTGGTCATCCAGAAGTTTATATTTTAATTTTACCTGCTTTTGGTATTATTAGTCAATGTACTTTGTATTTGACTGGTAAAAAAGAAGTTTTTGGTTATTTGGGTATGGTTTATGCTATTTTGAGTATTGGTTTAATTGGTTGTGTAGTTTGAGCTCATCACATGTATACTGTTGGTATAGATTTTGAT
>LC179093.1 - human - Myanmar
TTTGATTTATCAGCATTTGTTTTGGTTTTTTGGTCATCCAGAAGTTTATATTTTAATTTTACCTGCTTTTGGTATTATTAGTCAATGTACTTTGTATTTGACTGGTAAAAAAGAAGTTTTTGGTTATTTGGGTATGGTTTATGCTATTTTGAGTATTGGTTTAATTGGTTGTGTAGTTTGAGCTCATCACATGTATACTGTTGGTATAGATTTTGAT
>LC179092.1 - human - Myanmar
TTTGATTTATCAGCATTTGTTTTGGTTTTTTGGTCATCCAGAAGTTTATATTTTAATTTTACCTGCTTTTGGTATTATTAGTCAATGTACTTTGTATTTGACTGGTAAAAAAGAAGTTTTTGGTTATTTGGGTATGGTTTATGCTATTTTGAGTATTGGTTTAATTGGTTGTGTAGTTTGAGCTCATCACATGTATACTGTTGGTATAGATTTTGAT
>LC179091.1 - human - Myanmar
TTTGATTTATCAGCATTTGTTTTGGTTTTTTGGTCATCCAGAAGTTTATATTTTAATTTTACCTGCTTTTGGTATTATTAGTCAATGTACTTTGTATTTGACTGGTAAAAAAGAAGTTTTTGGTTATTTGGGTATGGTTTATGCTATTTTGAGTATTGGTTTAATTGGTTGTGTAGTTTGAGCTCATCACATGTATACTGTTGGTATAGATTTTGAT
>LC179090.1 - human - Myanmar
TTTGATTTATCAGCATTTGTTTTGGTTTTTTGGTCATCCAGAAGTTTATATTTTAATTTTACCTGCTTTTGGTATTATTAGTCAATGTACTTTGTATTTGACTGGTAAAAAAGAAGTTTTTGGTTATTTGGGTATGGTTTATGCTATTTTGAGTATTGGTTTAATTGGTTGTGTAGTTTGAGCTCATCACATGTATACTGTTGGTATAGATTTTGAT
>LC179089.1 - human - Myanmar
TTTGATTTATCAGCATTTGTTTTGGTTTTTTGGTCATCCAGAAGTTTATATTTTAATTTTACCTGCTTTCGGTATTATTAGTCAATGTACTTTGTATTTGACTGGTAAAAAAGAAGTTTTTGGTTATTTGGGTATGGTTTATGCTATTTTGAGTATTGGTTTAATTGGTTGTGTAGTTTGAGCTCATCACATGTATACTGTTGGTATAGATTTTGAT
>LC179088.1 - human - Myanmar
TTTGATTTATCAGCATTTGTTTTGGTTTTTTGGTCATCCAGAAGTTTATATTTTAATTTTACCTGCTTTCGGTATTATTAGTCAATGTACTTTGTATTTGACTGGTAAAAAAGAAGTTTTTGGTTATTTGGGTATGGTTTATGCTATTTTGAGTATTGGTTTAATTGGTTGTGTAGTTTGAGCTCATCACATGTATACTGTTGGTATAGATTTTGAT
>LC179087.1 - human - Myanmar
TTTGATTTATCAGCATTTGTTTTGGTTTTTTGGTCATCCAGAAGTTTATATTTTAATTTTACCTGCTTTCGGTATTATTAGTCAATGTACTTTGTATTTGACTGGTAAAAAAGAAGTTTTTGGTTATTTGGGTATGGTTTATGCTATTTTGAGTATTGGTTTAATTGGTTGTGTAGTTTGAGCTCATCACATGTATACTGTTGGTATAGATTTTGAT
>LC179086.1 - human - Myanmar
TTTGATTTATCAGCATTTGTTTTGGTTTTTTGGTCATCCAGAAGTTTATATTTTAATTTTACCTGCTTTCGGTATTATTAGTCAATGTACTTTGTATTTGACTGGTAAAAAAGAAGTTTTTGGTTATTTGGGTATGGTTTATGCTATTTTGAGTATTGGTTTAATTGGTTGTGTAGTTTGAGCTCATCACATGTATACTGTTGGTATAGATTTTGAT
>LC179085.1 - human - Myanmar
TTTGATTTATCAGCATTTGTTTTGGTTTTTTGGTCATCCAGAAGTTTATATTTTAATTTTACCTGCTTTCGGTATTATTAGTCAATGTACTTTGTATTTGACTGGTAAAAAAGAAGTTTTTGGTTATTTGGGTATGGTTTATGCTATTTTGAGTATTGGTTTAATTGGTTGTGTAGTTTGAGCTCATCACATGTATACTGTTGGTATAGATTTTGAT
>LC179084.1 - human - Myanmar
TTTGATTTATCAGCATTTGTTTTGGTTTTTTGGTCATCCAGAAGTTTATATTTTAATTTTACCTGCTTTCGGTATTATTAGTCAATGTACTTTGTATTTGACTGGTAAAAAAGAAGTTTTTGGTTATTTGGGTATGGTTTATGCTATTTTGAGTATTGGTTTAATTGGTTGTGTAGTTTGAGCTCATCACATGTATACTGTTGGTATAGATTTTGAT
>LC179083.1 - human - Myanmar
TTTGATTTATCAGCATTTGTTTTGGTTTTTTGGTCATCCAGAAGTTTATATTTTAATTTTACCTGCTTTCGGTATTATTAGTCAATGTACTTTGTATTTGACTGGTAAAAAAGAAGTTTTTGGTTATTTGGGTATGGTTTATGCTATTTTGAGTATTGGTTTAATTGGTTGTGTAGTTTGAGCTCATCACATGTATACTGTTGGTATAGATTTTGAT
>LC179082.1 - human - Myanmar
TTTGATTTATCAGCATTTGTTTTGGTTTTTTGGTCATCCAGAAGTTTATATTTTAATTCTACCTGCTTTCGGTATTATTAGTCAATGTACTTTGTATTTGACTGGTAAAAAAGAAGTTTTTGGTTATTTGGGTATGGTTTATGCTATTTTGAGTATTGGTTTAATTGGTTGTGTAGTTTGAGCTCATCACATGTATACTGTTGGTATAGATTTTGAT
>LC179081.1 - human - Myanmar
TTTGATTTATCAGCATTTGTTTTGGTTTTTTGGTCATCCAGAAGTTTATATTTTAATTCTACCTGCTTTCGGTATTATTAGTCAATGTACTTTGTATTTGACTGGTAAAAAAGAAGTTTTTGGTTATTTGGGTATGGTTTATGCTATTTTGAGTATTGGTTTAATTGGTTGTGTAGTTTGAGCTCATCACATGTATACTGTTGGTATAGATTTTGAT
>LC179080.1 - human - Myanmar
TTTGATTTATCAGCATTTGTTTTGGTTTTTTGGTCATCCGGAAGTTTATATTTTAATTTTACCTGCTTTCGGTATTATTAGTCAATGTACTTTATATTTGACTGGTAAAAAAGAAGTTTTTGGTTATTTGGGTATGGTTTATGCTATTTTAAGTATTGGTTTAATTGGTTGTGTAGTTTGAGCTCATCACATGTATACTGTTGGTATGGATTTTGAT
>LC179079.1 - human - Myanmar
TTTGATTTATCAGCATTTGTTTTGGTTTTTTGGTCATCCAGAAGTTTATATTTTAATTCTACCTGCTTTCGGTATTATTAGTCAATGTACTTTGTATTTGACTGGTAAAAAAGAAGTTTTTGGTTATTTGGGTATGGTTTATGCTATTTTGAGTATTGGTTTAATTGGTTGTGTAGTTTGAGCTCATCACATGTATACTGTTGGTATAGATTTTGAT
>LC179078.1 - human - Myanmar
TTTGATTTATCAGCATTTGTTTTGGTTTTTTGGTCATCCGGAAGTTTATATTTTAATTTTACCTGCTTTCGGTATTATTAGTCAATGTACTTTATATTTGACTGGTAAAAAAGAAGTTTTTGGTTATTTGGGTATGGTTTATGCTATTTTAAGTATTGGTTTAATTGGTTGTGTAGTTTGAGCTCATCACATGTATACTGTTGGTATGGATTTTGAT
>LC179077.1 - human - Myanmar
TTTGATTTATCAGCATTTGTTTTGGTTTTTTGGTCATCCAGAAGTTTATATTTTAATTCTACCTGCTTTCGGTATTATTAGTCAATGTACTTTGTATTTGACTGGTAAAAAAGAAGTTTTTGGTTATTTGGGTATGGTTTATGCTATTTTGAGTATTGGTTTAATTGGTTGTGTAGTTTGAGCTCATCACATGTATACTGTTGGTATAGATTTTGAT
>LC179076.1 - human - Myanmar
TTTGATTTATCAGCATTTGTTTTGGTTTTTTGGTCATCCAGAAGTTTATATTTTAATTCTACCTGCTTTCGGTATTATTAGTCAATGTACTTTGTATTTGACTGGTAAAAAAGAAGTTTTTGGTTATTTGGGTATGGTTTATGCTATTTTGAGTATTGGTTTAATTGGTTGTGTAGTTTGAGCTCATCACATGTATACTGTTGGTATAGATTTTGAT
>LC179075.1 - human - Myanmar
TTTGATTTATCAGCATTTGTTTTGGTTTTTTGGTCATCCAGAAGTTTATATTTTAATTCTACCTGCTTTCGGTATTATTAGTCAATGTACTTTGTATTTGACTGGTAAAAAAGAAGTTTTTGGTTATTTGGGTATGGTTTATGCTATTTTGAGTATTGGTTTAATTGGTTGTGTAGTTTGAGCTCATCACATGTATACTGTTGGTATAGATTTTGAT
>LC179074.1 - human - Myanmar
TTTGATTTATCAGCATTTGTTTTGGTTTTTTGGTCATCCAGAAGTTTATATTTTAATTTTACCTGCTTTTGGTATTATTAGTCAATGTACTTTGTATTTGACTGGTAAAAAAGAAGTTTTTGGTTATTTGGGTATGGTTTATGCTATTTTAAGTATTGGTTTAATTGGTTGTGTAGTTTGAGCTCACCACATGTATACTGTTGGTATAGATTTTGAT
>LC179073.1 - human - Myanmar
TTTGATTTATCAGCATTTGTTTTGGTTTTTTGGTCATCCAGAAGTTTATATTTTAATTTTACCTGCTTTTGGTATTATTAGTCAATGTACTTTGTATTTGACTGGTAAAAAAGAAGTTTTTGGTTATTTGGGTATGGTTTATGCTATTTTAAGTATTGGTTTAATTGGTTGTGTAGTTTGAGCTCACCACATGTATACTGTTGGTATAGATTTTGAT
>LC179072.1 - human - Myanmar
TTTGATTTATCAGCATTTGTTTTGGTTTTTTGGTCATCCAGAAGTTTATATTTTAATTTTACCTGCTTTTGGTATTATTAGTCAATGTACTTTGTATTTGACTGGTAAAAAAGAAGTTTTTGGTTATTTGGGTATGGTTTATGCTATTTTAAGTATTGGTTTAATTGGTTGTGTAGTTTGAGCTCACCACATGTATACTGTTGGTATAGATTTTGAT
>LC179071.1 - human - Myanmar
TTTGATTTATCAGCATTTGTTTTGGTTTTTTGGTCATCCAGAAGTTTATATTTTAATTTTACCTGCTTTTGGTATTATTAGTCAATGTACTTTGTATTTGACTGGTAAAAAAGAAGTTTTTGGTTATTTGGGTATGGTTTATGCTATTTTAAGTATTGGTTTAATTGGTTGTGTAGTTTGAGCTCACCACATGTATACTGTTGGTATAGATTTTGAT
>LC179070.1 - human - Myanmar
TTTGATTTATCAGCATTTGTTTTGGTTTTTTGGTCATCCAGAAGTTTATATTTTAATTTTACCTGCTTTCGGTATTATTAGTCAATGTACTTTGTATTTGACTGGTAAAAAAGAAGTTTTTGGTTATTTGGGTATGGTTTATGCTATTTTGAGTATTGGTTTAATTGGTTGTGTAGTTTGAGCTCATCACATGTATACTGTTGGTATAGATTTTGAT
>LC179069.1 - human - Myanmar
TTTGATTTATCAGCATTTGTTTTGGTTTTTTGGTCATCCAGAAGTTTATATTTTAATTTTACCTGCTTTTGGTATTATTAGTCAATGTACTTTGTATTTGACTGGTAAAAAAGAAGTTTTTGGTTATTTGGGTATGGTTTATGCTATTTTAAGTATTGGTTTAATTGGTTGTGTAGTTTGAGCTCACCACATGTATACTGTTGGTATAGATTTTGAT
>LC179068.1 - human - Myanmar
TTTGATTTATCAGCATTTGTTTTGGTTTTTTGGTCATCCAGAAGTTTATATTTTAATTTTACCTGCTTTTGGTATTATTAGTCAATGTACTTTGTATTTGACTGGTAAAAAAGAAGTTTTTGGTTATTTGGGTATGGTTTATGCTATTTTAAGTATTGGTTTAATTGGTTGTGTAGTTTGAGCTCATCACATGTATACTGTTGGTATGGATTTTGAT
>LC179067.1 - human - Myanmar
TTTGATTTATCAGCATTTGTTTTGGTTTTTTGGTCATCCAGAAGTTTATATTTTAATTTTACCTGCTTTCGGTATTATTAGTCAATGTACTTTGTATTTGACTGGTAAAAAAGAAGTTTTTGGTTATTTGGGTATGGTTTATGCTATTTTGAGTATTGGTTTAATTGGTTGTGTAGTTTGAGCTCATCACATGTATACTGTTGGTATAGATTTTGAT
>LC179066.1 - human - Myanmar
TTTGATTTATCAGCATTTGTTTTGGTTTTTTGGTCATCCAGAAGTTTATATTTTAATTTTACCTGCTTTTGGTATTATTAGTCAATGTACTTTGTATTTGACTGGTAAAAAAGAAGTTTTTGGTTATTTGGGTATGGTTTATGCTATTTTAAGTATTGGTTTAATTGGTTGTGTAGTTTGAGCTCATCACATGTATACTGTTGGTATGGATTTTGAT
>LC179065.1 - human - Myanmar
TTTGATTTATCAGCATTTGTTTTGGTTTTTTGGTCATCCAGAAGTTTATATTTTAATTTTACCTGCTTTTGGTATTATTAGTCAATGTACTTTGTATTTGACTGGTAAAAAAGAAGTTTTTGGTTATTTGGGTATGGTTTATGCTATTTTAAGTATTGGTTTAATTGGTTGTGTAGTTTGAGCTCATCACATGTATACTGTTGGTATGGATTTTGAT
>LC179064.1 - human - Myanmar
TTTGATTTATCAGCATTTGTTTTGGTTTTTTGGTCATCCAGAAGTTTATATTTTAATTTTACCTGCTTTTGGTATTATTAGTCAATGTACTTTGTATTTGACTGGTAAAAAAGAAGTTTTTGGTTATTTGGGTATGGTTTATGCTATTTTAAGTATTGGTTTAATTGGTTGTGTAGTTTGAGCTCATCACATGTATACTGTTGGTATGGATTTTGAT
>LC179063.1 - human - Myanmar
TTTGATTTATCAGCATTTGTTTTGGTTTTTTGGTCATCCAGAAGTTTATATTTTAATTTTACCTGCTTTTGGTATTATTAGTCAATGTACTTTGTATTTGACTGGTAAAAAAGAAGTTTTTGGTTATTTGGGTATGGTTTATGCTATTTTAAGTATTGGTTTAATTGGTTGTGTAGTTTGAGCTCATCACATGTATACTGTTGGTATGGATTTTGAT
>LC179062.1 - human - Myanmar
TTTGATTTATCAGCATTTGTTTTGGTTTTTTGGTCATCCAGAAGTTTATATTTTAATTTTACCTGCTTTCGGTATTATTAGTCAATGTACTTTGTATTTGACTGGTAAAAAAGAAGTTTTTGGTTATTTGGGTATGGTTTATGCTATTTTGAGTATTGGTTTAATTGGTTGTGTAGTTTGAGCTCATCACATGTATACTGTTGGTATAGATTTTGAT
>LC179061.1 - human - Myanmar
TTTGATTTATCAGCATTTGTTTTGGTTTTTTGGTCATCCAGAAGTTTATATTTTAATTTTACCTGCTTTCGGTATTATTAGTCAATGTACTTTGTATTTGACTGGTAAAAAAGAAGTTTTTGGTTATTTGGGTATGGTTTATGCTATTTTGAGTATTGGTTTAATTGGTTGTGTAGTTTGAGCTCATCACATGTATACTGTTGGTATAGATTTTGAT
>LC179060.1 - human - Myanmar
TTTGATTTATCAGCATTTGTTTTGGTTTTTTGGTCATCCAGAAGTTTATATTTTAATTTTACCTGCTTTCGGTATTATTAGTCAATGTACTTTGTATTTGACTGGTAAAAAAGAAGTTTTTGGTTATTTGGGTATGGTTTATGCTATTTTGAGTATTGGTTTAATTGGTTGTGTAGTTTGAGCTCATCACATGTATACTGTTGGTATAGATTTTGAT
>LC179059.1 - human - Myanmar
TTTGATTTATCAGCATTTGTTTTGGTTTTTTGGTCATCCAGAAGTTTATATTTTAATTTTACCTGCTTTCGGTATTATTAGTCAATGTACTTTGTATTTGACTGGTAAAAAAGAAGTTTTTGGTTATTTGGGTATGGTTTATGCTATTTTGAGTATTGGTTTAATTGGTTGTGTAGTTTGAGCTCATCACATGTATACTGTTGGTATAGATTTTGAT
>LC179058.1 - human - Myanmar
TTTGATTTATCAGCATTTGTTTTGGTTTTTTGGTCATCCAGAAGTTTATATTTTAATTTTACCTGCTTTCGGTATTATTAGTCAATGTACTTTGTATTTGACTGGTAAAAAAGAAGTTTTTGGTTATTTGGGTATGGTTTATGCTATTTTGAGTATTGGTTTAATTGGTTGTGTAGTTTGAGCTCATCACATGTATACTGTTGGTATAGATTTTGAT
>LC179057.1 - human - Myanmar
TTTGATTTATCAGCATTTGTTTTGGTTTTTTGGTCATCCAGAAGTTTATATTTTAATTTTACCTGCTTTCGGTATTATTAGTCAATGTACTTTGTATTTGACTGGTAAAAAAGAAGTTTTTGGTTATTTGGGTATGGTTTATGCTATTTTGAGTATTGGTTTAATTGGTTGTGTAGTTTGAGCTCATCACATGTATACTGTTGGTATAGATTTTGAT
>LC179056.1 - human - Myanmar
TTTGATTTATCAGCATTTGTTTTGGTTTTTTGGTCATCCAGAAGTTTATATTTTAATTTTACCTGCTTTCGGTATTATTAGTCAATGTACTTTGTATTTGACTGGTAAAAAAGAAGTTTTTGGTTATTTGGGTATGGTTTATGCTATTTTGAGTATTGGTTTAATTGGTTGTGTAGTTTGAGCTCATCACATGTATACTGTTGGTATAGATTTTGAT
>LC179055.1 - human - Myanmar
TTTGATTTATCAGCATTTGTTTTGGTTTTTTGGTCATCCAGAAGTTTATATTTTAATTTTACCTGCTTTCGGTATTATTAGTCAATGTACTTTGTATTTGACTGGTAAAAAAGAAGTTTTTGGTTATTTGGGTATGGTTTATGCTATTTTGAGTATTGGTTTAATTGGTTGTGTAGTTTGAGCTCATCACATGTATACTGTTGGTATAGATTTTGAT
>LC179054.1 - human - Myanmar
TTTGATTTATCAGCATTTGTTTTGGTTTTTTGGTCATCCAGAAGTTTATATTTTAATTTTACCTGCTTTCGGTATTATTAGTCAATGTACTTTGTATTTGACTGGTAAAAAAGAAGTTTTTGGTTATTTGGGTATGGTTTATGCTATTTTGAGTATTGGTTTAATTGGTTGTGTAGTTTGAGCTCATCACATGTATACTGTTGGTATAGATTTTGAT
>LC179053.1 - human - Myanmar
TTTGATTTATCAGCATTTGTTTTGGTTTTTTGGTCATCCAGAAGTTTATATTTTAATTTTACCTGCTTTCGGTATTATTAGTCAATGTACTTTGTATTTGACTGGTAAAAAAGAAGTTTTTGGTTATTTGGGTATGGTTTATGCTATTTTGAGTATTGGTTTAATTGGTTGTGTAGTTTGAGCTCATCACATGTATACTGTTGGTATAGATTTTGAT
>LC179052.1 - human - Myanmar
TTTGATTTATCAGCATTTGTTTTGGTTTTTTGGTCATCCAGAAGTTTATATTTTAATTTTACCTGCTTTCGGTATTATTAGTCAATGTACTTTGTATTTGACTGGTAAAAAAGAAGTTTTTGGTTATTTGGGTATGGTTTATGCTATTTTGAGTATTGGTTTAATTGGTTGTGTAGTTTGAGCTCATCACATGTATACTGTTGGTATAGATTTTGAT
>LC179051.1 - human - Myanmar
TTTGATTTATCAGCATTTGTTTTGGTTTTTTGGTCATCCAGAAGTTTATATTTTAATTTTACCTGCTTTCGGTATTATTAGTCAATGTACTTTGTATTTGACTGGTAAAAAAGAAGTTTTTGGTTATTTGGGTATGGTTTATGCTATTTTGAGTATTGGTTTAATTGGTTGTGTAGTTTGAGCTCATCACATGTATACTGTTGGTATAGATTTTGAT
>LC179050.1 - human - Myanmar
TTTGATTTATCAGCATTTGTTTTGGTTTTTTGGTCATCCAGAAGTTTATATTTTAATTTTACCTGCTTTCGGTATTATTAGTCAATGTACTTTGTATTTGACTGGTAAAAAAGAAGTTTTTGGTTATTTGGGTATGGTTTATGCTATTTTGAGTATTGGTTTAATTGGTTGTGTAGTTTGAGCTCATCACATGTATACTGTTGGTATAGATTTTGAT
>LC179049.1 - human - Myanmar
TTTGATTTATCAGCATTTGTTTTGGTTTTTTGGTCATCCAGAAGTTTATATTTTAATTTTACCTGCTTTCGGTATTATTAGTCAATGTACTTTGTATTTGACTGGTAAAAAAGAAGTTTTTGGTTATTTGGGTATGGTTTATGCTATTTTGAGTATTGGTTTAATTGGTTGTGTAGTTTGAGCTCATCACATGTATACTGTTGGTATAGATTTTGAT
>LC179048.1 - human - Myanmar
TTTGATTTATCAGCATTTGTTTTGGTTTTTTGGTCATCCAGAAGTTTATATTTTAATTTTACCTGCTTTCGGTATTATTAGTCAATGTACTTTGTATTTGACTGGTAAAAAAGAAGTTTTTGGTTATTTGGGTATGGTTTATGCTATTTTGAGTATTGGTTTAATTGGTTGTGTAGTTTGAGCTCATCACATGTATACTGTTGGTATAGATTTTGAT
>LC179047.1 - human - Myanmar
TTTGATTTATCAGCATTTGTTTTGGTTTTTTGGTCATCCAGAAGTTTATATTTTAATTTTACCTGCTTTCGGTATTATTAGTCAATGTACTTTGTATTTGACTGGTAAAAAAGAAGTTTTTGGTTATTTGGGTATGGTTTATGCTATTTTGAGTATTGGTTTAATTGGTTGTGTAGTTTGAGCTCATCACATGTATACTGTTGGTATAGATTTTGAT
>LC179046.1 - human - Myanmar
TTTGATTTATCAGCATTTGTTTTGGTTTTTTGGTCATCCAGAAGTTTATATTTTAATTTTACCTGCTTTCGGTATTATTAGTCAATGTACTTTGTATTTGACTGGTAAAAAAGAAGTTTTTGGTTATTTGGGTATGGTTTATGCTATTTTGAGTATTGGTTTAATTGGTTGTGTAGTTTGAGCTCATCACATGTATACTGTTGGTATAGATTTTGAT
>LC179045.1 - human - Myanmar
TTTGATTTATCAGCATTTGTTTTGGTTTTTTGGTCATCCAGAAGTTTATATTTTAATTTTACCTGCTTTCGGTATTATTAGTCAATGTACTTTGTATTTGACTGGTAAAAAAGAAGTTTTTGGTTATTTGGGTATGGTTTATGCTATTTTGAGTATTGGTTTAATTGGTTGTGTAGTTTGAGCTCATCACATGTATACTGTTGGTATAGATTTTGAT
>LC179044.1 - human - Myanmar
TTTGATTTATCAGCATTTGTTTTGGTTTTTTGGTCATCCAGAAGTTTATATTTTAATTTTACCTGCTTTCGGTATTATTAGTCAATGTACTTTGTATTTGACTGGTAAAAAAGAAGTTTTTGGTTATTTGGGTATGGTTTATGCTATTTTGAGTATTGGTTTAATTGGTTGTGTAGTTTGAGCTCATCACATGTATACTGTTGGTATAGATTTTGAT
>LC179043.1 - human - Myanmar
TTTGATTTATCAGCATTTGTTTTGGTTTTTTGGTCATCCAGAAGTTTATATTTTAATTTTACCTGCTTTCGGTATTATTAGTCAATGTACTTTGTATTTGACTGGTAAAAAAGAAGTTTTTGGTTATTTGGGTATGGTTTATGCTATTTTGAGTATTGGTTTAATTGGTTGTGTAGTTTGAGCTCATCACATGTATACTGTTGGTATAGATTTTGAT
>LC179042.1 - human - Myanmar
TTTGATTTATCAGCATTTGTTTTGGTTTTTTGGTCATCCAGAAGTTTATATTTTAATTTTACCTGCTTTCGGTATTATTAGTCAATGTACTTTGTATTTGACTGGTAAAAAAGAAGTTTTTGGTTATTTGGGTATGGTTTATGCTATTTTGAGTATTGGTTTAATTGGTTGTGTAGTTTGAGCTCATCACATGTATACTGTTGGTATAGATTTTGAT
>LC179041.1 - human - Myanmar
TTTGATTTATCAGCATTTGTTTTGGTTTTTTGGTCATCCAGAAGTTTATATTTTAATTTTACCTGCTTTTGGTATTATTAGTCAATGTACTTTGTATTTGACTGGTAAAAAAGAAGTTTTTGGTTATTTGGGTATGGTTTATGCTATTTTAAGTATTGGTTTAATTGGTTGTGTAGTTTGAGCTCACCACATGTATACTGTTGGTATAGATTTTGAT
>LC179040.1 - human - Myanmar
TTTGATTTATCAGCATTTGTTTTGGTTTTTTGGTCATCCAGAAGTTTATATTTTAATTTTACCTGCTTTTGGTATTATTAGTCAATGTACTTTGTATTTGACTGGTAAAAAAGAAGTTTTTGGTTATTTGGGTATGGTTTATGCTATTTTAAGTATTGGTTTAATTGGTTGTGTAGTTTGAGCTCACCACATGTATACTGTTGGTATAGATTTTGAT
>LC179039.1 - human - Myanmar
TTTGATTTATCAGCATTTGTTTTGGTTTTTTGGTCATCCAGAAGTTTATATTTTAATTTTACCTGCTTTTGGTATTATTAGTCAATGTACTTTGTATTTGACTGGTAAAAAAGAAGTTTTTGGTTATTTGGGTATGGTTTATGCTATTTTAAGTATTGGTTTAATTGGTTGTGTAGTTTGAGCTCACCACATGTATACTGTTGGTATAGATTTTGAT
>LC179038.1 - human - Myanmar
TTTGATTTATCAGCATTTGTTTTGGTTTTTTGGTCATCCAGAAGTTTATATTTTAATTTTACCTGCTTTTGGTATTATTAGTCAATGTACTTTGTATTTGACTGGTAAAAAAGAAGTTTTTGGTTATTTGGGTATGGTTTATGCTATTTTAAGTATTGGTTTAATTGGTTGTGTAGTTTGAGCTCACCACATGTATACTGTTGGTATAGATTTTGAT
>LC179037.1 - human - Myanmar
TTTGATTTATCAGCATTTGTTTTGGTTTTTTGGTCATCCAGAAGTTTATATTTTAATTTTACCTGCTTTTGGTATTATTAGTCAATGTACTTTGTATTTGACTGGTAAAAAAGAAGTTTTTGGTTATTTGGGTATGGTTTATGCTATTTTAAGTATTGGTTTAATTGGTTGTGTAGTTTGAGCTCACCACATGTATACTGTTGGTATAGATTTTGAT
>LC179036.1 - human - Myanmar
TTTGATTTATCAGCATTTGTTTTGGTTTTTTGGTCATCCAGAAGTTTATATTTTAATTTTACCTGCTTTTGGTATTATTAGTCAATGTACTTTGTATTTGACTGGTAAAAAAGAAGTTTTTGGTTATTTGGGTATGGTTTATGCTATTTTAAGTATTGGTTTAATTGGTTGTGTAGTTTGAGCTCACCACATGTATACTGTTGGTATAGATTTTGAT
>LC179035.1 - human - Myanmar
TTTGATTTATCAGCATTTGTTTTGGTTTTTTGGTCATCCAGAAGTTTATATTTTAATTTTACCTGCTTTTGGTATTATTAGTCAATGTACTTTGTATTTGACTGGTAAAAAAGAAGTTTTTGGTTATTTGGGTATGGTTTATGCTATTTTAAGTATTGGTTTAATTGGTTGTGTAGTTTGAGCTCACCACATGTATACTGTTGGTATAGATTTTGAT
>LC179034.1 - human - Myanmar
TTTGATTTATCAGCATTTGTTTTGGTTTTTTGGTCATCCGGAAGTTTATATTTTAATTTTACCTGCTTTCGGTATTATTAGTCAATGTACTTTATATTTGACTGGTAAAAAAGAAGTTTTTGGTTATTTGGGTATGGTTTATGCTATTTTAAGTATTGGTTTAATTGGTTGTGTAGTTTGAGCTCATCACATGTATACTGTTGGTATGGATTTTGAT
>LC179033.1 - human - Myanmar
TTTGATTTATCAGCATTTGTTTTGGTTTTTTGGTCATCCGGAAGTTTATATTTTAATTTTACCTGCTTTCGGTATTATTAGTCAATGTACTTTATATTTGACTGGTAAAAAAGAAGTTTTTGGTTATTTGGGTATGGTTTATGCTATTTTAAGTATTGGTTTAATTGGTTGTGTAGTTTGAGCTCATCACATGTATACTGTTGGTATGGATTTTGAT
>LC179032.1 - human - Myanmar
TTTGATTTATCAGCATTTGTTTTGGTTTTTTGGTCATCCGGAAGTTTATATTTTAATTTTACCTGCTTTCGGTATTATTAGTCAATGTACTTTATATTTGACTGGTAAAAAAGAAGTTTTTGGTTATTTGGGTATGGTTTATGCTATTTTAAGTATTGGTTTAATTGGTTGTGTAGTTTGAGCTCATCACATGTATACTGTTGGTATGGATTTTGAT
>LC179031.1 - human - Myanmar
TTTGATTTATCAGCATTTGTTTTGGTTTTTTGGTCATCCAGAAGTTTATATTTTAATTTTACCTGCTTTCGGTATTATTAGTCAATGTACTTTGTATTTGACTGGTAAAAAAGAAGTTTTTGGTTATTTGGGTATGGTTTATGCTATTTTGAGTATTGGTTTAATTGGTTGTGTAGTTTGAGCTCATCACATGTATACTGTTGGTATAGATTTTGAT
>LC179030.1 - human - Myanmar
TTTGATTTATCAGCATTTGTTTTGGTTTTTTGGTCATCCGGAAGTTTATATTTTAATTTTACCTGCTTTCGGTATTATTAGTCAATGTACTTTATATTTGACTGGTAAAAAAGAAGTTTTTGGTTATTTGGGTATGGTTTATGCTATTTTAAGTATTGGTTTAATTGGTTGTGTAGTTTGAGCTCATCACATGTATACTGTTGGTATGGATTTTGAT
>LC179029.1 - human - Myanmar
TTTGATTTATCAGCATTTGTTTTGGTTTTTTGGTCATCCAGAAGTTTATATTTTAATTTTACCTGCTTTCGGTATTATTAGTCAATGTACTTTGTATTTGACTGGTAAAAAAGAAGTTTTTGGTTATTTGGGTATGGTTTATGCTATTTTGAGTATTGGTTTAATTGGTTGTGTAGTTTGAGCTCATCACATGTATACTGTTGGTATAGATTTTGAT
>LC179028.1 - human - Japan
TTTGATTTATCAGCATTTGTTTTGGTTTTTTGGTCATCCAGAAGTTTATATTTTAATTTTACCTGCTTTCGGTATTATTAGTCAATGTACTTTGTATTTGACTGGTAAAAAAGAAGTTTTTGGTTATTTGGGTATGGTTTATGCTATTTTAAGTATTGGTTTAATTGGTTGTGTAGTTTGGGCTCATCACATGTATACTGTTGGTATGGATTTTGAT
>LC179027.1 - human - Japan
TTTGATTTATCAGCATTTGTTTTGGTTTTTTGGTCATCCAGAAGTTTATATTTTAATTTTACCTGCTTTCGGTATTATTAGTCAATGTACTTTGTATTTGACTGGTAAAAAAGAAGTTTTTGGTTATTTGGGTATGGTTTATGCTATTTTAAGTATTGGTTTAATTGGTTGTGTAGTTTGGGCTCATCACATGTATACTGTTGGTATGGATTTTGAT
>LC179026.1 - human - Japan
TTTGATTTATCAGCATTTGTTTTGGTTTTTTGGTCATCCAGAAGTTTATATTTTAATTTTACCTGCTTTCGGTATTATTAGTCAATGTACTTTGTATTTGACTGGTAAAAAAGAAGTTTTTGGTTATTTGGGTATGGTTTATGCTATTTTAAGTATTGGTTTAATTGGTTGTGTAGTTTGGGCTCATCACATGTATACTGTTGGTATGGATTTTGAT
>LC179025.1 - dog - Japan
TTTGATTTACCAGCATTTGTTTTGGTTTTTTGGTCATCCAGAAGTTTATATTTTAATTTTACCTGCTTTTGGTATTATTAGTCAATGTACTTTGTATTTGACTGGTAAAAAAGAAGTTTTTGGTTATTTGGGTATGGTTTATGCTATTTTAAGTATTGGTTTAATTGGTTGTGTAGTTTGAGCTCATCACATGTATACTGTTGGTATGGATTTTGAT
>LC179024.1 - dog - Japan
TTTGATTTACCAGCATTTGTTTTGGTTTTTTGGTCATCCAGAAGTTTATATTTTAATTTTACCTGCTTTTGGTATTATTAGTCAATGTACTTTGTATTTGACTGGTAAAAAAGAAGTTTTTGGTTATTTGGGTATGGTTTATGCTATTTTAAGTATTGGTTTAATTGGTTGTGTAGTTTGAGCTCATCACATGTATACTGTTGGTATGGATTTTGAT
>LC179023.1 - dog - Japan
TTTGATTTACCAGCATTTGTTTTGGTTTTTTGGTCATCCAGAAGTTTATATTTTAATTTTACCTGCTTTTGGTATTATTAGTCAATGTACTTTGTATTTGACTGGTAAAAAAGAAGTTTTTGGTTATTTGGGTATGGTTTATGCTATTTTAAGTATTGGTTTAATTGGTTGTGTAGTTTGAGCTCATCACATGTATACTGTTGGTATGGATTTTGAT
>LC179022.1 - dog - Japan
TTTAATTTATCAACATTTGTTTTGGTTTTTTGGTCATCCGGAAGTTTATATTTTAATTTTACCTGCTTTTGGTATTATTAGTCAGTGTACTTTATATTTGACTGGTAAAAAAGAAGTTTTTGGTTATTTAGGAATGGTTTATGCTATTTTAAGTATTGGGTTAATTGGTTGTGTAGTTTGAGCTCATCATATGTATACTGTTGGAATGGATTTTGAT
>LC085509.1 - gorilla - CAR
TTTAATTTATCAACATTTATTTTGATTCTTTGGTCATCCCGAAGTATATATTTTAATTCTTCCTGCTTTTGGTATTATTAGGCAAAGTACTCTTTATTTAACTGGTAAAAAGGAAGTCTTTGGTACCTTAGGTATAATTTATGCTATTTTAAGAATTGGTTTAATTGGTTGTGTAGTATGGGCTCATCATATGTATACCGTTGGTATAGATATTGAT
>LC085508.1 - gorilla - CAR
TTTAATTTATCAACATTTATTTTGATTCTTTGGTCATCCCGAAGTATATATTTTAATTCTTCCTGCTTTTGGTATTATTAGGCAAAGTACTCTTTATTTAACTGGTAAAAAGGAAGTCTTTGGTACCTTAGGTATAATTTATGCTATTTTAAGAATTGGTTTAATTGGTTGTGTAGTATGGGCTCATCATATGTATACCGTTGGTATAGATATTGAT
>LC085507.1 - chimpanzee - CAR
TTTAATTTATCAACATTTATTTTGATTCTTTGGTCATCCCGAAGTATATATTTTAATTCTTCCTGCTTTTGGTATTATTAGGCAAAGTACTCTTTATTTAACTGGTAAAAAGGAAGTCTTTGGTACCTTAGGTATAATTTATGCTATTTTAAGAATTGGTTTAATTGGTTGTGTAGTATGGGCTCATCATATGTATACCGTTGGTATAGATATTGAT
>LC085506.1 - chimpanzee - CAR
TTTAATTTATCAACATTTATTTTGATTCTTTGGTCATCCCGAAGTATATATTTTAATTCTTCCTGCTTTTGGTATTATTAGGCAAAGTACTCTTTATTTAACTGGTAAAAAGGAAGTCTTTGGTACCTTAGGTATAATTTATGCTATTTTAAGAATTGGTTTAATTGGTTGTGTAGTATGGGCTCATCATATGTATACCGTTGGTATAGATATTGAT
>LC085505.1 - human - CAR
TTTAATTTATCAACATTTATTCTGATTCTTTGGTCATCCTGAAGTTTATATTTTAATTCTTCCTGCTTTTGGTATTATTAGACAAAGTACTCTTTATTTAACTGGTAAAAAGGAAGTTTTTGGTACCTTAGGTATAATTTATGCTATTTTAAGAATTGGTTTAATTGGTTGTGTAGTGTGGGCTCATCATATGTATACTGTTGGTATGGATATTGAT
>LC085504.1 - human - CAR
TTTAATTTATCAACATTTATTCTGATTCTTTGGTCATCCTGAAGTTTATATTTTAATTCTTCCTGCTTTTGGTATTATTAGACAAAGTACTCTTTATTTAACTGGTAAAAAGGAAGTTTTTGGTACCTTAGGTATAATTTATGCTATTTTAAGAATTGGTTTAATTGGTTGTGTAGTGTGGGCTCATCATATGTATACTGTTGGTATGGATATTGAT
>LC085503.1 - human - CAR
TTTAATTTATCAACATTTATTCTGATTCTTTGGTCATCCTGAAGTTTATATTTTAATTCTTCCTGCTTTTGGTATTATTAGACAAAGTACTCTTTATTTAACTGGTAAAAAGGAAGTTTTTGGTACCTTAGGTATAATTTATGCTATTTTAAGAATTGGTTTAATTGGTTGTGTAGTGTGGGCTCATCATATGTATACTGTTGGTATGGATATTGAT
>LC085502.1 - human - CAR
TTTAATTTATCAACATTTATTCTGATTCTTTGGTCATCCTGAAGTTTATATTTTAATTCTTCCTGCTTTTGGTATTATTAGACAAAGTACTCTTTATTTAACTGGTAAAAAGGAAGTTTTTGGTACCTTAGGTATAATTTATGCTATTTTAAGAATTGGTTTAATTGGTTGTGTAGTGTGGGCTCATCATATGTATACTGTTGGTATGGATATTGAT
>LC085501.1 - human - CAR
TTTAATTTATCAACATTTATTCTGATTCTTTGGTCATCCTGAAGTTTATATTTTAATTCTTCCTGCTTTTGGTATTATTAGACAAAGTACTCTTTATTTAACTGGTAAAAAGGAAGTTTTTGGTACCTTAGGTATAATTTATGCTATTTTAAGAATTGGTTTAATTGGTTGTGTAGTATGGGCTCATCATATGTATACTGTTGGTATGGATATTGAT
>LC085500.1 - human - CAR
TTTGATTTATCAGCATTTGTTTTGGTTTTTTGGTCATCCAGAAGTTTATATTTTAATTTTACCTGCTTTTGGTATTATTAGTCAATGTACTTTGTATTTGACTGGTAAAAAAGAAGTTTTTGGTTATTTGGGTATGGTTTATGCTATTTTAAGTATTGGTTTAATTGGTTGTGTAGTTTGAGCTCATCACATGTATACTGTTGGTATGGATTTTGAT
>LC085499.1 - human - CAR
TTTGATTTATCAGCATTTGTTTTGGTTTTTTGGTCATCCAGAAGTTTATATTTTAATTTTACCTGCTTTTGGTATTATTAGTCAATGTACTTTGTATTTGACTGGTAAAAAAGAAGTTTTTGGTTATTTGGGTATGGTTTATGCTATTTTAAGTATTGGTTTAATTGGTTGTGTAGTTTGAGCTCATCACATGTATACTGTTGGTATGGATTTTGAT
>LC085498.1 - human - CAR
TTTGATTTATCAGCATTTGTTTTGGTTTTTTGGTCATCCAGAAGTTTATATTTTAATTTTACCTGCTTTTGGTATTATTAGTCAATGTACTTTGTATTTGACTGGTAAAAAAGAAGTTTTTGGTTATTTGGGTATGGTTTATGCTATTTTAAGTATTGGTTTAATTGGTTGTGTAGTTTGAGCTCATCACATGTATACTGTTGGTATGGATTTTGAT
>LC050212.1 - unknown - Japan
TTTAATTTATCAGCATTTGTTTTGGTTTTTTGGTCATCCAGAAGTTTATATTTTAATTTTACCTGCTTTCGGTATTATTAGTCAATGTACTTTATATTTGACTGGTAAAAAAGAAGTTTTTGGTTATTTGGGTATGGTTTATGCTATTCTAAGTATTGGTTTAATTGGTTGTGTAGTTTGAGCTCATCACATGTATACTGTTGGTATAGATTTTGAT
>KY548505.1 - dog - Cambodia
TTTAATTTATCAACATTTGTTTTGGTTTTTTGGTCATCCAGAAGTTTATATTTTAATTTTACCTGCTTTTGGTATTATTAGTCAGTGTACTTTATATTTGACTGGTAAAAAAGAAGTTTTTGGTTATTTAGGAATGGTTTATGCTATCTTAAGTATTGGATTGATTGGTTGTGTAGTTTGGGCTCATCATATGTATACTGTTGGAATGGATTTTGAT
>KY081242.1 - human - Thailand
TTTGATTTATCAGCATTTGTTTTGGTTTTTTGGTCATCCAGAAGTTTATATTTTAATTTTACCTGCTTTCGGTATTATTAGTCAATGTACTTTGTATTTGACTGGTAAAAAAGAAGTTTTTGGTTATTTGGGTATGGTTTATGCTATTTTGAGTATTGGTTTAATTGGTTGTGTAGTTTGAGCTCATCACATGTATACTGTTGGTATAGATTTTGAT
>KY081241.1 - human - Thailand
TTTGATTTATCAGCATTTGTTTTGGTTTTTTGGTCATCCAGAAGTTTATATTTTAATTTTACCTGCTTTCGGTATTATTAGTCAATGTACTTTGTATTTGACTGGTAAAAAAGAAGTTTTTGGTTATTTGGGTATGGTTTATGCTATTTTGAGTATTGGTTTAATTGGTTGTGTAGTTTGAGCTCATCACATGTATACTGTTGGTATAGATTTTGAT
>KY081240.1 - human - Thailand
TTTGATTTATCAGCATTTGTTTTGGTTTTTTGGTCATCCAGAAGTTTATATTTTAATTTTACCTGCTTTCGGTATTATTAGTCAATGTACTTTGTATTTGACTGGTAAAAAAGAAGTTTTTGGTTATTTGGGTATGGTTTATGCTATTTTGAGTATTGGTTTAATTGGTTGTGTAGTTTGAGCTCATCACATGTATACTGTTGGTATAGATTTTGAT
>KY081239.1 - human - Thailand
TTTGATTTATCAGCATTTGTTTTGGTTTTTTGGTCATCCAGAAGTTTATATTTTAATTTTACCTGCTTTCGGTATTATTAGTCAATGTACTTTGTATTTGACTGGTAAAAAAGAAGTTTTTGGTTATTTGGGTATGGTTTATGCTATTTTGAGTATTGGTTTAATTGGTTGTGTAGTTTGAGCTCATCACATGTATACTGTTGGTATAGATTTTGAT
>KY081238.1 - human - Thailand
TTTGATTTATCAGCATTTGTTTTGGTTTTTTGGTCATCCAGAAGTTTATATTTTAATTTTACCTGCTTTCGGTATTATTAGTCAATGTACTTTGTATTTGACTGGTAAAAAAGAAGTTTTTGGTTATTTGGGTATGGTTTATGCTATTTTGAGTATTGGTTTAATTGGTTGTGTAGTTTGAGCTCATCACATGTATACTGTTGGTATAGATTTTGAT
>KY081237.1 - human - Thailand
TTTGATTTATCAGCATTTGTTTTGGTTTTTTGGTCATCCAGAAGTTTATATTTTAATTTTACCTGCTTTCGGTATTATTAGTCAATGTACTTTGTATTTGACTGGTAAAAAAGAAGTTTTTGGTTATTTGGGTATGGTTTATGCTATTTTGAGTATTGGTTTAATTGGTTGTGTAGTTTGAGCTCATCACATGTATACTGTTGGTATAGATTTTGAT
>KY081236.1 - human - Thailand
TTTGATTTATCAGCATTTGTTTTGGTTTTTTGGTCATCCAGAAGTTTATATTTTAATTTTACCTGCTTTCGGTATTATTAGTCAATGTACTTTGTATTTGACTGGTAAAAAAGAAGTTTTTGGTTATTTGGGTATGGTTTATGCTATTTTGAGTATTGGTTTAATTGGTTGTGTAGTTTGAGCTCATCACATGTATACTGTTGGTATAGATTTTGAT
>KY081235.1 - human - Thailand
TTTGATTTATCAGCATTTGTTTTGGTTTTTTGGTCATCCAGAAGTTTATATTTTAATTTTACCTGCTTTCGGTATTATTAGTCAATGTACTTTGTATTTGACTGGTAAAAAAGAAGTTTTTGGTTATTTGGGTATGGTTTATGCTATTTTGAGTATTGGTTTAATTGGTTGTGTAGTTTGAGCTCATCACATGTATACTGTTGGTATAGATTTTGAT
>KY081234.1 - human - Thailand
TTTGATTTATCAGCATTTGTTTTGGTTTTTTGGTCATCCAGAAGTTTATATTTTAATTTTACCTGCTTTCGGTATTATTAGTCAATGTACTTTGTATTTGACTGGTAAAAAAGAAGTTTTTGGTTATTTGGGTATGGTTTATGCTATTTTAAGTATTGGTTTAATTGGTTGTGTAGTTTGAGCTCATCATATGTATACTGTTGGTATAGATTTTGAT
>KY081233.1 - human - Thailand
TTTAATTTATCAGCATTTATTTTGGTTTTTTGGTCATCCTGAGGTTTATATTTTAATTCTTCCTGCTTTTGGTATTATTAGTCAAAGTACTCTCTATTTAACTGGTAAAAAGGAGGTGTTTGGTACTTTAGGTATGATTTATGCAATTTTAAGTATTGGTTTAATTGGTTGTGTTGTTTGGGCTCATCATATGTATACTGTTGGTATAGATATTGAT
>KY081232.1 - human - Thailand
TTTGATTTATCAGCATTTGTTTTGGTTTTTTGGTCATCCAGAAGTTTATATTTTAATTTTACCTGCTTTCGGTATTATTAGTCAATGTACTTTGTATTTGACTGGTAAAAAAGAAGTTTTTGGTTATTTGGGTATGGTTTATGCTATTTTGAGTATTGGTTTAATTGGTTGTGTAGTTTGAGCTCATCACATGTATACTGTTGGTATAGATTTTGAT
>KY081231.1 - human - Thailand
TTTGATTTATCAGCATTTGTTTTGGTTTTTTGGTCATCCGGAAGTTTATATTTTAATTTTACCTGCTTTCGGTATTATTAGTCAATGTACTTTATATTTGACTGGTAAAAAAGAAGTTTTTGGTTATTTGGGTATGGTTTATGCTATTTTAAGTATTGGTTTAATTGGTTGTGTAGTTTGAGCTCATCACATGTATACTGTTGGTATGGATTTTGAT
>KY081230.1 - human - Thailand
TTTAATTTATCAGCATTTGTTTTGGTTTTTTGGTCATCCAGAAGTTTATATTTTAATTTTACCTGCTTTCGGTATTATTAGTCAATGTACTTTATATTTGACTGGTAAAAAAGAAGTTTTTGGTTATTTAGGTATGGTTTATGCTATTCTAAGTATTGGTTTAATTGGTTGTGTAGTTTGAGCTCATCACATGTATACTGTTGGTATAGATTTTGAT
>KY081229.1 - human - Thailand
TTTGATTTATCAGCATTTGTTTTGGTTTTTTGGTCATCCAGAAGTTTATATTTTAATTTTACCTGCTTTCGGTATTATTAGTCAATGTACTTTGTATTTGACTGGTAAAAAAGAAGTTTTTGGTTATTTGGGTATGGTTTATGCTATTTTGAGTATTGGTTTAATTGGTTGTGTAGTTTGAGCTCATCACATGTATACTGTTGGTATAGATTTTGAT
>KY081228.1 - human - Thailand
TTTGATTTATCAGCATTTGTTTTGGTTTTTTGGTCATCCAGAAGTTTATATTTTAATTTTACCTGCTTTCGGTATTATTAGTCAATGTACTTTGTATTTGACTGGTAAAAAAGAAGTTTTTGGTTATTTGGGTATGGTTTATGCTATTTTGAGTATTGGTTTAATTGGTTGTGTAGTTTGAGCTCATCACATGTATACTGTTGGTATAGATTTTGAT
>KY081227.1 - human - Thailand
TTTGATTTATCAGCATTTGTTTTGGTTTTTTGGTCATCCGGAAGTTTATATTTTAATTTTACCTGCTTTCGGTATTATTAGTCAATGTACTTTATATTTGACTGGTAAAAAAGAAGTTTTTGGTTATTTGGGTATGGTTTATGCTATTTTAAGTATTGGTTTAATTGGTTGTGTAGTTTGAGCTCATCACATGTATACTGTTGGTATGGATTTTGAT
>KY081226.1 - human - Thailand
TTTGATTTATCAGCATTTGTTTTGGTTTTTTGGTCATCCAGAAGTTTATATTTTAATTTTACCTGCTTTCGGTATTATTAGTCAATGTACTTTGTATTTGACTGGTAAAAAAGAAGTTTTTGGTTATTTGGGTATGGTTTATGCTATTTTGAGTATTGGTTTAATTGGTTGTGTAGTTTGAGCTCATCACATGTATACTGTTGGTATAGATTTTGAT
>KY081225.1 - human - Thailand
TTTGATTTATCAGCATTTGTTTTGGTTTTTTGGTCATCCAGAAGTTTATATTTTAATTTTACCTGCTTTCGGTATTATTAGTCAATGTACTTTGTATTTGACTGGTAAAAAAGAAGTTTTTGGTTATTTGGGTATGGTTTATGCTATTTTGAGTATTGGTTTAATTGGTTGTGTAGTTTGAGCTCATCACATGTATACTGTTGGTATAGATTTTGAT
>KY081224.1 - human - Thailand
TTTGATTTATCAGCATTTGTTTTGGTTTTTTGGTCATCCGGAAGTTTATATTTTAATTTTACCTGCTTTCGGTATTATTAGTCAATGTACTTTATATTTGACTGGTAAAAAAGAAGTTTTTGGTTATTTGGGTATGGTTTATGCTATTTTAAGTATTGGTTTAATTGGTTGTGTAGTTTGAGCTCATCACATGTATACTGTTGGTATGGATTTTGAT
>KX226384.1 - dog - Cambodia
TTTGATTTATCAGCATTTGTTTTGGTTTTTTGGTCATCCAGAAGTTTATATTTTAATTTTGCCTGCTTTTGGTATTATTAGTCAGTGTACTTTATATTTGACTGGTAAGAAAGAGGTTTTTGGTTATTTGGGTATGGTTTATGCTATTTTAAGTATTGGTTTAATTGGTTGTGTAGTTTGAGCTCATCATATGTATACTGTTGGTATGGATTTCGAT
>KX226383.1 - dog - Cambodia
TCTGATTTATCAGCATTTGTTTTGGTTTTTTGGTCATCCAGAAGTTTATATTTTAATTTTACCTGCTTTTGGTATTATTAGTCAGTGTACTTTATATTTGACTGGTAAGAAAGAGGTTTTTGGTTATTTAGGTATGGTTTATGCTATTTTAAGTATTGGTTTAATTGGTTGTGTAGTTTGAGCTCATCATATGTATACTGTTGGTATGGATTTCGAT
>KX226382.1 - dog  - Cambodia
TTTGATTTATCAGCATTTGTTTTGGTTTTTTGGTCATCCAGAAGTTTATATTTTAATTTTGCCTGCTTTTGGTATTATTAGTCAGTGTACTTTATATTTAACTGGTAAGAAAGAGGTTTTTGGTTATTTAGGAATGGTTTATGCTATTTTAAGTATTGGTTTAATTGGTTGTGTAGTTTGAGCTCATCATATGTATACTGTTGGTATGGATTTTGAT
>KX226381.1 - dog - Cambodia
TCTGATTTATCAGCATTTGTTTTGGTTTTTTGGTCATCCAGAAGTTTATATTTTAATTTTACCTGCTTTTGGTATTATTAGTCAGTGTACTTTATATTTGACTGGTAAGAAAGAGGTTTTTGGTTATTTAGGTATGGTTTATGCTATTTTAAGTATTGGTTTAATTGGTTGTGTAGTTTGAGCTCATCATATGTATACTGTTGGTATGGATTTCGAT
>KX226380.1 - dog - Cambodia
TTTGATTTATCAGCATTTGTTTTGGTTTTTTGGTCATCCGGAAGTTTATATTTTAATTTTGCCTGCTTTTGGTATTATTAGTCAGTGTACTTTATATTTGACTGGTAAGAAAGAGGTTTTTGGTTATTTAGGTATGGTTTATGCTATTTTAAGTATTGGTTTAATTGGTTGTGTAGTTTGAGCTCATCATATGTATACTGTTGGTATGGATTTCGAT
>KX226379.1 - dog - Cambodia
TTTAATTTATCAACATTTGTTTTGGTTTTTTGGTCATCCGGAAGTTTATATTTTAATTTTACCTGCTTTTGGTATTATTAGTCAGTGTACTTTATATTTGACTGGTAAAAAAGAAGTTTTTGGTTATTTAGGAATGGTTTATGCTATTTTAAGTATTGGGTTAATTGGTTGTGTAGTTTGAGCTCATCATATGTATACTGTTGGAATGGATTTTGAT
>KX226378.1 - dog - Cambodia
TTTAATTTATCAACATTTGTTTTGGTTTTTTGGTCATCCGGAAGTTTATATTTTAATTTTGCCTGCTTTTGGTATTATTAGTCAGTGTACTTTATATTTGACTGGTAAAAAAGAAGTTTTTGGTTATTTAGGAATGGTTTACGCTATTTTAAGTATTGGATTAATTGGTTGTGTAGTTTGAGCTCATCATATGTATACTGTTGGAATGGATTTCGAT
>KX226377.1 - dog - Cambodia
TTTAATTTATCAACATTTGTTTTGGTTTTTCGGTCATCCAGAAGTTTATATTTTAATTTTACCTGCTTTTGGTATTATTAGTCAGTGTACTTTATATTTGACTGGTAAAAAAGAAGTTTTTGGTTATTTAGGAATGGTTTACGCTATCTTAAGTATTGGATTGATTGGTTGTGTAGTTTGGGCTCATCATATGTATACTGTTGGAATGGATTTTGAT
>KX226376.1 - dog - Cambodia
TTTAATTTATCAACATTTGTTTTGGTTTTTCGGTCATCCAGAAGTTTATATTTTAATTTTACCTGCTTTTGGTATTATTAGTCAGTGTACTTTATATTTGACTGGTAAAAAAGAAGTTTTTGGTTATTTAGGAATGGTTTACGCTATCTTAAGTATTGGATTGATTGGTTGTGTGGTTTGGGCTCATCATATGTATACTGTTGGAATGGATTTTGAT
>KX226375.1 - dog - Cambodia
TTTGATTTATCAGCATTTGTTTTGGTTTTTTGGTCATCCGGAAGTTTATATTTTAATTTTACCTGCTTTCGGTATTATTAGTCAATGTACTTTATATTTGACTGGTAAAAAAGAAGTTTTTGGTTATTTGGGTATGGTTTATGCTATTTTAAGTATTGGTTTAATTGGTTGTGTAGTTTGAGCTCATCACATGTATACTGTTGGTATGGATTTTGAT
>KX226374.1 - dog - Cambodia
TTTGATTTATCAGCATTTGTTTTGGTTTTTTGGTCATCCAGAAGTTTATATTTTAATTTTACCTGCTTTCGGTATTATTAGTCAATGTACTTTGTATTTGACTGGTAAAAAAGAAGTTTTTGGTTATTTGGGTATGGTTTATGCTATTTTGAGTATTGGTTTAATTGGTTGTGTAGTTTGAGCTCATCACATGTATACTGTTGGTATAGATTTTGAT
>KX226373.1 - human - Cambodia
TTTGATTTATCAGCATTTGTTTTGGTTTTTTGGTCATCCAGAAGTTTATATTTTAATTTTACCTGCTTTCGGTATTATTAGTCAATGTACTTTGTATTTGACTGGTAAAAAAGAAGTTTTTGGTTATTTGGGTATGGTTTATGCTATTTTGAGTATTGGTTTAATTGGTTGTGTAGTTTGAGCTCATCACATGTATACTGTTGGTATAGATTTTGAT
>KX226372.1 - human - Cambodia
TTTGATTTATCAGCATTTGTTTTGGTTTTTTGGTCATCCAGAAGTTTATATTTTAATTTTACCTGCTTTCGGTATTATTAGTCAATGTACTTTATATTTGACTGGTAAAAAAGAAGTTTTTGGTTATTTGGGTATGGTTTATGCTATTTTAAGTATTGGTTTGATTGGTTGTGTAGTTTGGGCTCATCACATGTATACTGTTGGTATAGATTTTGAT
>KX226371.1 - human - Cambodia
TTTGATTTATCAGCATTTGTTTTGGTTTTTTGGTCATCCAGAAGTTTATATTTTAATTTTACCTGCTTTCGGTATTATTAGTCAATGTACTTTATATTTGACTGGTAAAAAAGAAGTTTTTGGTTATTTGGGTATGGTTTATGCTATTTTAAGTATTGGTTTGATTGGTTGTGTAGTTTGGGCTCATCACATGTATACTGTTGGTATAGATTTTGAT
>KX226370.1 - human - Cambodia
TTTGATTTATCAGCATTTGTTTTGGTTTTTTGGTCATCCAGAAGTTTATATTTTAATTTTACCTGCTTTCGGTATTATTAGTCAATGTACTTTGTATTTGACTGGTAAAAAAGAAGTTTTTGGTTATTTGGGTATGGTTTATGCTATTTTGAGTATTGGTTTAATTGGTTGTGTAGTTTGAGCTCATCACATGTATACTGTTGGTATAGATTTTGAT
>KX226369.1 - human - Cambodia
TTTGATTTATCAGCATTTGTTTTGGTTTTTTGGTCATCCAGAAGTTTATATTTTAATTTTACCTGCTTTCGGTATTATTAGTCAATGTACTTTGTATTTGACTGGTAAAAAAGAAGTTTTTGGTTATTTGGGTATGGTTTATGCTATTTTGAGTATTGGTTTAATTGGTTGTGTAGTTTGAGCTCATCACATGTATACTGTTGGTATAGATTTTGAT
>KX226368.1 - human - Cambodia
TTTGATTTATCAGCATTTGTTTTGGTTTTTTGGTCATCCGGAAGTTTATATTTTAATTTTACCTGCTTTCGGTATTATTAGTCAATGTACTTTATATTTGACTGGTAAAAAAGAAGTTTTTGGTTATTTGGGTATGGTTTATGCTATTTTAAGTATTGGTTTAATTGGTTGTGTAGTTTGAGCTCATCACATGTATACTGTTGGTATGGATTTTGAT
>KX226367.1 - human - Cambodia
TTTGATTTATCAGCATTTGTTTTGGTTTTTTGGTCATCCGGAAGTTTATATTTTAATTTTACCTGCTTTCGGTATTATTAGTCAATGTACTTTATATTTGACTGGTAAAAAAGAAGTTTTTGGTTATTTGGGTATGGTTTATGCTATTTTAAGTATTGGTTTAATTGGTTGTGTAGTTTGAGCTCATCACATGTATACTGTTGGTATGGATTTTGAT
>KU962178.1 - human - Laos
TTTGATTTATCAGCATTTGTTTTGGTTTTTTGGTCATCCAGAAGTTTATATTTTAATTTTACCTGCTTTCGGTATTATTAGTCAATGTACTTTGTATTTGACTGGTAAAAAAGAAGTTTTTGGTTATTTGGGTATGGTTTATGCTATTTTGAGTATTGGTTTAATTGGTTGTGTAGTTTGAGCTCATCACATGTATACTGTTGGTATAGATTTTGAT
>KU962177.1 - human - Laos
TTTGATTTATCAGCATTTGTTTTGGTTTTTTGGTCATCCAGAAGTTTATATTTTAATTTTACCTGCTTTCGGTATTATTAGTCAATGTACTTTGTATTTGACTGGTAAAAAAGAAGTTTTTGGTTATTTGGGTATGGTTTATGCTATTTTGAGTATTGGTTTAATTGGTTGTGTAGTTTGAGCTCATCACATGTATACTGTTGGTATAGATTTTGAT
>KU962176.1 - human - Laos
TTTGATTTATCAGCATTTGTTTTGGTTTTTTGGTCATCCAGAAGTTTATATTTTAATTTTACCTGCTTTCGGTATTATTAGTCAATGTACTTTGTATTTGACTGGTAAAAAAGAAGTTTTTGGTTATTTGGGTATGGTTTATGCTATTTTGAGTATTGGTTTAATTGGTTGTGTAGTTTGAGCTCATCACATGTATACTGTTGGTATAGATTTTGAT
>KU962175.1 - human - Laos
TTTGATTTATCAGCATTTGTTTTGGTTTTTTGGTCATCCAGAGGTTTATATTTTAATTTTACCTGCTTTCGGTATTATTAGTCAATGTACTTTGTATTTAACTGGTAAAAAAGAAGTTTTTGGGTATTTGGGTATGGTTTATGCTATTTTAAGTATTGGTTTAATTGGTTGTGTAGTTTGGGCTCATCACATGTATACTGTTGGTATAGATTTTGAT
>KU962174.1 - human - Laos
TTTGATTTATCAGCATTTGTTTTGGTTTTTTGGTCATCCAGAAGTTTATATTTTAATTTTACCTGCTTTCGGTATTATTAGTCAATGTACTTTGTATTTGACTGGTAAAAAAGAAGTTTTTGGTTATTTGGGTATGGTTTATGCTATTTTGAGTATTGGTTTAATTGGTTGTGTAGTTTGAGCTCATCACATGTATACTGTTGGTATAGATTTTGAT
>KU962173.1 - human - Laos
TTTGATTTATCAGCATTTGTTTTGGTTTTTTGGTCATCCAGAAGTTTATATTTTAATTTTACCTGCTTTTGGTATTATTAGTCAATGTACTTTGTATTTGACTGGTAAAAAAGAAGTTTTTGGTTATTTGGGTATGGTTTATGCTATTTTAAGTATTGGTTTAATTGGTTGTGTAGTTTGAGCTCACCACATGTATACTGTTGGTATAGATTTTGAT
>KU962172.1 - human - Laos
TTTAATTTATCAGCATTTGTTTTGGTTTTTTGGTCATCCAGAGGTTTATATTTTAATTTTACCTGCTTTCGGTATTATTAGTCAATGTACTTTATATTTGACTGGTAAAAAAGAAGTTTTTGGTTATTTAGGTATGGTTTATGCTATTCTAAGTATTGGTTTAATTGGTTGTGTAGTTTGAGCTCATCACATGTATACTGTTGGTATAGATTTTGAT
>KU962171.1 - human - Laos
TTTGATTTATCAGCATTTGTTTTGGTTTTTTGGTCATCCAGAAGTTTATATTTTAATTTTACCTGCTTTCGGTATTATTAGTCAATGTACTTTGTATTTGACTGGTAAAAAAGAAGTTTTTGGTTATTTGGGTATGGTTTATGCTATTTTAAGTATTGGTTTAATTGGTTGTGTAGTTTGAGCTCATCACATGTATACTGTTGGTATAGATTTTGAT
>KU962170.1 - human - Laos
TTTGATTTATCAGCATTTGTTTTGGTTTTTTGGTCATCCAGAAGTTTATATTTTAATTTTACCTGCTTTCGGTATTATTAGTCAATGTACTTTGTATTTGACTGGTAAAAAAGAAGTTTTTGGTTATTTGGGTATGGTTTATGCTATTTTGAGTATTGGTTTAATTGGTTGTGTAGTTTGAGCTCATCACATGTATACTGTTGGTATAGATTTTGAT
>KU962169.1 - human - Laos
TTTGATTTATCAGCATTTGTTTTGGTTTTTTGGTCATCCAGAAGTTTATATTTTAATTTTACCTGCTTTCGGTATTATTAGTCAATGTACTTTGTATTTGACTGGTAAAAAAGAAGTTTTTGGTTATTTGGGTATGGTTTATGCTATTTTGAGTATTGGTTTAATTGGTTGTGTAGTTTGAGCTCATCACATGTATACTGTTGGTATAGATTTTGAT
>KU962168.1 - human - Laos
TTTGATTTATCAGCATTTGTTTTGGTTTTTTGGTCATCCAGAAGTTTATATTTTAATTTTACCTGCTTTCGGTATTATTAGTCAATGTACTTTGTATTTGACTGGTAAAAAAGAAGTTTTTGGTTATTTGGGTATGGTTTATGCTATTTTGAGTATTGGTTTAATTGGTTGTGTAGTTTGAGCTCATCACATGTATACTGTTGGTATAGATTTTGAT
>KU962167.1 - human - Laos
TTTGATTTATCAGCATTTGTTTTGGTTTTTTGGTCATCCGGAAGTTTATATTTTAATTTTACCTGCTTTCGGTATTATTAGTCAATGTACTTTATATTTGACTGGTAAAAAAGAAGTTTTTGGTTATTTGGGTATGGTTTATGCTATTTTAAGTATTGGTTTAATTGGTTGTGTAGTTTGAGCTCATCACATGTATACTGTTGGTATGGATTTTGAT
>KU962166.1 - human - Laos
TTTGATTTATCAGCATTTGTTTTGGTTTTTTGGTCATCCAGAAGTTTATATTTTAATTTTACCTGCTTTCGGTATTATTAGTCAATGTACTTTGTATTTGACTGGTAAAAAAGAAGTTTTTGGTTATTTGGGTATGGTTTATGCTATTTTGAGTATTGGTTTAATTGGTTGTGTAGTTTGAGCTCATCACATGTATACTGTTGGTATAGATTTTGAT
>KU962165.1 - human - Laos
TTTGATTTATCAGCATTTGTTTTGGTTTTTTGGTCATCCAGAAGTTTATATTTTAATTTTACCTGCTTTCGGTATTATTAGTCAATGTACTTTGTATTTGACTGGTAAAAAAGAAGTTTTTGGTTATTTGGGTATGGTTTATGCTATTTTGAGTATTGGTTTAATTGGTTGTGTAGTTTGAGCTCATCACATGTATACTGTTGGTATAGATTTTGAT
>KU962164.1 - human - Laos
TTTGATTTATCAGCATTTGTTTTGGTTTTTTGGTCATCCAGAAGTTTATATTTTAATTTTACCTGCTTTCGGTATTATTAGTCAATGTACTTTGTATTTGACTGGTAAAAAAGAAGTTTTTGGTTATTTGGGTATGGTTTATGCTATTTTGAGTATTGGTTTAATTGGTTGTGTAGTTTGAGCTCATCACATGTATACTGTTGGTATAGATTTTGAT
>KU962163.1 - human - Laos
TTTGATTTATCAGCATTTGTTTTGGTTTTTTGGTCATCCAGAAGTTTATATTTTAATTTTACCTGCTTTCGGTATTATTAGTCAATGTACTTTGTATTTGACTGGTAAAAAAGAAGTTTTTGGTTATTTGGGTATGGTTTATGCTATTTTAAGTATTGGTTTAATTGGTTGTGTAGTTTGAGCTCATCACATGTATACTGTTGGTATAGATTTTGAT
>KU962162.1 - human - Laos
TTTGATTTATCAGCATTTGTTTTGGTTTTTTGGTCATCCGGAAGTTTATATTTTAATTTTACCTGCTTTCGGTATTATTAGTCAATGTACTTTATATTTGACTGGTAAAAAAGAAGTTTTTGGTTATTTGGGTATGGTTTATGCTATTTTAAGTATTGGTTTAATTGGTTGTGTAGTTTGAGCTCATCACATGTATACTGTTGGTATGGATTTTGAT
>KU962161.1 - human - Laos
TTTGATTTATCAGCATTTGTTTTGGTTTTTTGGTCATCCAGAAGTTTATATTTTAATTCTACCTGCTTTCGGTATTATTAGTCAATGTACTTTGTATTTGACTGGTAAAAAAGAAGTTTTTGGTTATTTGGGTATGGTTTATGCTATTTTGAGTATTGGTTTAATTGGTTGTGTAGTTTGAGCTCATCACATGTATACTGTTGGTATAGATTTTGAT
>KU962160.1 - human - Laos
TTTGATTTATCAGCATTTGTTTTGGTTTTTTGGTCATCCAGAAGTTTATATTTTAATTTTACCTGCTTTCGGTATTATTAGTCAATGTACTTTGTATTTGACTGGTAAAAAAGAAGTTTTTGGTTATTTGGGTATGGTTTATGCTATTTTGAGTATTGGTTTAATTGGTTGTGTAGTTTGAGCTCATCACATGTATACTGTTGGTATAGATTTTGAT
>KU962159.1 - human - Laos
TTTGATTTATCAGCATTTGTTTTGGTTTTTTGGTCATCCGGAAGTTTATATTTTAATTTTACCTGCTTTCGGTATTATTAGTCAATGTACTTTATATTTGACTGGTAAAAAAGAAGTTTTTGGTTATTTGGGTATGGTTTATGCTATTTTAAGTATTGGTTTAATTGGTTGTGTAGTTTGAGCTCATCACATGTATACTGTTGGTATGGATTTTGAT
>KU962158.1 - human - Laos
TTTGATTTATCAGCATTTGTTTTGGTTTTTTGGTCATCCAGAAGTTTATATTTTAATTTTACCTGCTTTCGGTATTATTAGCCAATGTACTTTGTATTTGACTGGTAAAAAAGAAGTTTTTGGTTATTTGGGTATGGTTTATGCTATTTTGAGTATTGGTTTAATTGGTTGTGTAGTTTGAGCTCATCACATGTATACTGTTGGTATAGATTTTGAT
>KU962157.1 - human - Laos
TTTGATTTATCAGCATTTGTTTTGGTTTTTTGGTCATCCAGAAGTTTATATTTTAATTTTACCTGCTTTCGGTATTATTAGTCAATGTACTTTGTATTTGACTGGTAAAAAAGAAGTTTTTGGTTATTTGGGTATGGTTTATGCTATTTTGAGTATTGGTTTAATTGGTTGTGTAGTTTGAGCTCATCACATGTATACTGTTGGTATATATTTTGAT
>KU962156.1 - human - Laos
TTTGATTTATCAGCATTTGTTTTGGTTTTTTGGTCATCCAGAAGTTTATATTTTAATTTTACCTGCTTTCGGTATTATTAGTCAATGTACTTTATATTTGACTGGTAAAAAAGAAGTTTTTGGTTATTTGGGTATGGTTTATGCTATTTTAAGTATTGGTTTGATTGGTTGTGTAGTTTGGGCTCATCACATGTATACTGTTGGTATAGATTTTGAT
>KU962155.1 - human - Laos
TTTGATTTATCAGCATTTGTTTTGGTTTTTTGGTCATCCAGAAGTTTATATTTTAATTTTACCTGCTTTCGGTATTATTAGTCAATGTACTTTGTATTTGACTGGTAAAAAAGAAGTTTTTGGTTATTTGGGTATGGTTTATGCTATTTTGAGTATTGGTTTAATTGGTTGTGTAGTTTGAGCTCATCACATGTATACTGTTGGTATAGATTTTGAT
>KU962154.1 - human - Laos
TTTGATTTATCAGCATTTGTTTTGGTTTTTTGGTCATCCAGAAGTTTATATTTTAATTTTACCTGCTTTCGGTATTATTAGTCAATGTACTTTGTATTTGACTGGTAAAAAAGAAGTTTTTGGTTATTTGGGTATGGTTTATGCTATTTTGAGTATTGGTTTAATTGGTTGTGTAGTTTGAGCTCATCACATGTATACTGTTGGTATAGATTTTGAT
>KU962153.1 - human - Laos
TTTGATTTATCAGCATTTGTTTTGGTTTTTTGGTCATCCGGAAGTTTATATTTTAATTTTACCTGCTTTCGGTATTATTAGTCAATGTACTTTATATTTGACTGGTAAAAAAGAAGTTTTTGGTTATTTGGGTATGGTTTATGCTATTTTAAGTATTGGTTTAATTGGTTGTGTAGTTTGAGCTCATCACATGTATACTGTTGGTATGGATTTTGAT
>KU962152.1 - human - Laos
TTTGATTTATCAGCATTTGTTTTGGTTTTTTGGTCATCCAGAAGTTTATATTTTAATTTTACCTGCTTTCGGTATTATTAGTCAATGTACTTTATATTTGACTGGTAAAAAAGAAGTTTTTGGTTATTTGGGTATGGTTTATGCTATTTTAAGTATTGGTTTGATTGGTTGTGTAGTTTGGGCTCATCACATGTATACTGTTGGTATAGATTTTGAT
>KU962151.1 - human - Laos
TTTGATTTATCAGCATTTGTTTTGGTTTTTTGGTCATCCAGAAGTTTATATTTTAATTTTACCTGCTTTCGGTATTATTAGTCAATGTACTTTGTATTTGACTGGTAAAAAAGAAGTTTTTGGTTATTTGGGTATGGTTTATGCTATTTTGAGTATTGGTTTAATTGGTTGTGTAGTTTGAGCTCATCACATGTATACTGTTGGTATAGATTTTGAT
>KU962150.1 - human - Laos
TTTGATTTATCAGCATTTGTTTTGGTTTTTTGGTCATCCGGAAGTTTATATTTTAATTTTACCTGCTTTCGGTATTATTAGTCAATGTACTTTATATTTGACTGGTAAAAAAGAAGTTTTTGGTTATTTGGGTATGGTTTATGCTATTTTAAGTATTGGTTTAATTGGTTGTGTAGTTTGAGCTCATCACATGTATACTGTTGGTATGGATTTTGAT
>KU962149.1 - human - Laos
TTTGATTTATCAGCATTTGTTTTGGTTTTTTGGTCATCCAGAAGTTTATATTTTAATTTTACCTGCTTTCGGTATTATTAGTCAATGTACTTTGTATTTGACTGGTAAAAAAGAAGTTTTTGGTTATTTGGGTATGGTTTATGCTATTTTGAGTATTGGTTTAATTGGTTGTGTAGTTTGAGCTCATCACATGTATACTGTTGGTATAGATTTTGAT
>KU962148.1 - human - Laos
TTTGATTTATCAGCATTTGTTTTGGTTTTTTGGTCATCCAGAAGTTTATATTTTAATTTTACCTGCTTTCGGTATTATTAGTCAATGTACTTTGTATTTGACTGGTAAAAAAGAAGTTTTTGGTTATTTGGGTATGGTTTATGCTATTTTGAGTATTGGTTTAATTGGTTGTGTAGTTTGAGCTCATCACATGTATACTGTTGGTATAGATTTTGAT
>KU962147.1 - human - Laos
TTTGATTTATCAGCATTTGTTTTGGTTTTTTGGTCATCCAGAAGTTTATATTTTAATTTTACCTGCTTTCGGTATTATTAGTCAATGTACTTTGTATTTGACTGGTAAAAAAGAAGTTTTTGGTTATTTGGGTATGGTTTATGCTATTTTGAGTATTGGTTTAATTGGTTGTGTAGTTTGAGCTCATCACATGTATACTGTTGGTATAGATTTTGAT
>KU962146.1 - human - Laos
TTTGATTTATCAGCATTTGTTTTGGTTTTTTGGTCATCCGGAAGTTTATATTTTAATTTTACCTGCTTTCGGTATTATTAGTCAATGTACTTTATATTTGACTGGTAAAAAAGAAGTTTTTGGTTATTTGGGTATGGTTTATGCTATTTTAAGTATTGGTTTAATTGGTTGTGTAGTTTGAGCTCATCACATGTATACTGTTGGTATGGATTTTGAT
>KU962145.1 - human - Laos
TTTGATTTATCAGCATTTGTTTTGGTTTTTTGGTCATCCGGAAGTTTATATTTTAATTTTACCTGCTTTCGGTATTATTAGTCAATGTACTTTATATTTGACTGGTAAAAAAGAAGTTTTTGGTTATTTGGGTATGGTTTATGCTATTTTAAGTATTGGTTTAATTGGTTGTGTAGTTTGAGCTCATCACATGTATACTGTTGGTATGGATTTTGAT
>KU962144.1 - human - Laos
TTTGATTTATCAGCATTTGTTTTGGTTTTTTGGTCATCCAGAAGTTTATATTTTAATTTTACCTGCTTTCGGTATTATTAGTCAATGTACTTTGTATTTGACTGGTAAAAAAGAAGTTTTTGGTTATTTGGGTATGGTTTATGCTATTTTGAGTATTGGTTTAATTGGTTGTGTAGTTTGAGCTCATCACATGTATACTGTTGGTATAGATTTTGAT
>KU962143.1 - human - Laos
TTTGATTTATCAGCATTTGTTTTGGTTTTTTGGTCATCCAGAAGTTTATATTTTAATTTTACCTGCTTTCGGTATTATTAGTCAATGTACTTTGTATTTGACTGGTAAAAAAGAAGTTTTTGGTTATTTGGGTATGGTTTATGCTATTTTAAGTATTGGTTTAATTGGTTGTGTAGTTTGGGCTCATCACATGTATACTGTTGGTATGGATTTTGAT
>KU962142.1 - human - Laos
TTTGATTTATCAGCATTTGTTTTGGTTTTTTGGTCATCCAGAAGTTTATATTTTAATTTTACCTGCTTTTGGTATTATTAGTCAATGTACTTTGTATTTGACTGGTAAAAAAGAAGTTTTTGGTTATTTGGGTATGGTTTATGCTATTTTAAGTATTGGTTTAATTGGTTGTGTAGTTTGAGCTCACCACATGTATACTGTTGGTATAGATTTTGAT
>KU962141.1 - human - Laos
TTTGATTTATCAGCATTTGTTTTGGTTTTTTGGTCATCCGGAAGTTTATATTTTAATTTTACCTGCTTTTGGTATTATTAGTCAATGTACTTTATATTTGACTGGTAAAAAAGAAGTTTTTGGTTATTTGGGTATGGTTTATGCTATTTTAAGTATTGGTTTAATTGGTTGTGTAGTTTGAGCTCATCACATGTATACTGTTGGTATGGATTTTGAT
>KU962140.1 - human - Laos
TTTGATTTATCAGCATTTGTTTTGGTTTTTTGGTCATCCAGAAGTTTATATTTTAATTTTACCTGCTTTCGGTATTATTAGTCAATGTACTTTGTATTTGACTGGTAAAAAAGAAGTTTTTGGTTATTTGGGTATGGTTTATGCTATTTTGAGTATTGGTTTAATTGGTTGTGTAGTTTGAGCTCATCACATGTATACTGTTGGTATAGATTTTGAT
>KU962139.1 - human - Laos
TTTGATTTATCAGCATTTGTTTTGGTTTTTTGGTCATCCAGAAGTTTATATTTTAATTTTACCTGCTTTCGGTATTATTAGTCAATGTACTTTGTATTTGACTGGTAAAAAAGAAGTTTTTGGTTATTTGGGTATGGTTTATGCTATTTTGAGTATTGGTTTAATTGGTTGTGTAGTTTGGGCTCATCACATGTATACTGTTGGTATAGATTTTGAT
>Human Et_Au - 100.0% ~ LC085498.1
TTTGATTTATCAGCATTTGTTTTGGTTTTTTGGTCATCCAGAAGTTTATATTTTAATTTTACCTGCTTTTGGTATTATTAGTCAATGTACTTTGTATTTGACTGGTAAAAAAGAAGTTTTTGGTTATTTGGGTATGGTTTATGCTATTTTAAGTATTGGTTTAATTGGTTGTGTAGTTTGAGCTCATCACATGTATACTGTTGGTATGGATTTTGAT
>Human A9_Br3 - 99.1% ~ LC085498.1
TTTGATTTATCAGCATTTGTTTTGGTTTTTTGGTCATCCAGAAGTTTATATTTTAATTTTGCCTGCTTTCGGTATTATTAGTCAATGTACTTTGTATTTGACTGGTAAAAAAGAAGTTTTTGGTTATTTGGGTATGGTTTATGCTATTTTAAGTATTGGTTTAATTGGTTGTGTAGTTTGAGCTCATCACATGTATACTGTTGGTATGGATTTTGAT
>Human A3_Br - 100.0% ~ KU962160.1
TTTGATTTATCAGCATTTGTTTTGGTTTTTTGGTCATCCAGAAGTTTATATTTTAATTTTACCTGCTTTCGGTATTATTAGTCAATGTACTTTGTATTTGACTGGTAAAAAAGAAGTTTTTGGTTATTTGGGTATGGTTTATGCTATTTTGAGTATTGGTTTAATTGGTTGTGTAGTTTGAGCTCATCACATGTATACTGTTGGTATAGATTTTGAT
>Human 5344_Br - 100.0% ~ KU962160.1
TTTGATTTATCAGCATTTGTTTTGGTTTTTTGGTCATCCAGAAGTTTATATTTTAATTTTACCTGCTTTCGGTATTATTAGTCAATGTACTTTGTATTTGACTGGTAAAAAAGAAGTTTTTGGTTATTTGGGTATGGTTTATGCTATTTTGAGTATTGGTTTAATTGGTTGTGTAGTTTGAGCTCATCACATGTATACTGTTGGTATAGATTTTGAT
>Human 5333_It - 100.0% ~ KU962160.1
TTTGATTTATCAGCATTTGTTTTGGTTTTTTGGTCATCCAGAAGTTTATATTTTAATTTTACCTGCTTTCGGTATTATTAGTCAATGTACTTTGTATTTGACTGGTAAAAAAGAAGTTTTTGGTTATTTGGGTATGGTTTATGCTATTTTGAGTATTGGTTTAATTGGTTGTGTAGTTTGAGCTCATCACATGTATACTGTTGGTATAGATTTTGAT
>Human 5325_In - 99.5% ~ MH049704.1
TTTAATTTATCAGCATTTATTTTGGTTTTTTGGTCATCCTGAGGTTTATATTTTAATTCTTCCTGCTTTTGGTATTATTAGTCAAAGTACTCTTTATTTAACTGGTAAAAAGGAGGTGTTTGGTACTTTAGGTATGATTTATGCAATTTTAAGTATTGGTTTAATTGGTTGTGTTGTTTGGGCTCATCATATGTATACTGTTGGTATAGATATTGAT
>Human 1598_Gu_Co - 99.5% ~ LC085498.1
TTTGATTTATCAGCATTTGTTTTGGTTTTTTGGTCATCCAGAAGTTTATATTTTAATTTTACCTGCTTTTGGTATTATTAGTCAATGTACTTTGTATTTGACTGGTAAAAAAGAAGTTTTTGGTTATTTGGGTATGGTTTATGCTATTTTAAGTATTGGTTTAATTGGTTGTGTAGTTTGAGCTCATCACATGTATACTGTTGGTATGGATTTCGAT
>Human 1540_Ni - 98.6% ~ LC085498.1
TTTGATTTATCAGCATTTGTTTTGGTTTTTTGGTCATCCAGAAGTTTATATTTTAATTTTACCTGCTTTTGGTATTATTAGTCAATGTACTTTGTATTTGACTGGTAAAAAAGAAGTTTTTGGTTATTTGGGTATGGTTTATGCTATTTTAAGTATTGGTTTGATTGGTTGTGTAGTTTGAGCTCATCACATATATACTGTTGGTATGGATTTCGAT
>Human 877_IvCo - 99.5% ~ LC085498.1
TTTGATTTATCAGCATTTGTTTTGGTTTTTTGGTCATCCAGAAGTTTATATTTTAATTTTACCTGCTTTCGGTATTATTAGTCAATGTACTTTGTATTTGACTGGTAAAAAAGAAGTTTTTGGTTATTTGGGTATGGTTTATGCTATTTTAAGTATTGGTTTAATTGGTTGTGTAGTTTGAGCTCATCACATGTATACTGTTGGTATGGATTTTGAT
>Human 588_Au - 99.1% ~ AJ558163.1
TTTAATTTATCAGCATTTGTTTTGGTTTTTTGGTCATCCAGAAGTTTATATTTTAATTTTACCTGCTTTTGGTATTATTAGTCAATGTACTTTATATTTGACTGGTAAAAAAGAAGTTTTTGGTTATTTGGGTATGGTTTATGCTATTTTAAGTATTGGTTTAATTGGTTGTGTAGTTTGAGCTCATCACATGTATACTGTTGGTATAGATTTTGAT
>Human 524_Au - 98.6% ~ LC085498.1
TTTGATTTATCAGCATTTGTTTTGGTTTTTTGGTCATCCGGAAGTTTATATTTTAATTTTACCTGCTTTTGGTATTATTAGTCAATGTACTTTGTATTTGACTGGTAAAAAAGAAGTTTTCGGTTATTTGGGTATGGTTTATGCTATTTTAAGTATTGGTTTAATTGGTTGTGTAGTTTGAGCTCATCACATGTATACTGTTGGTATGGATTTCGAT
>Human 507_Au - 99.1% ~ LC085498.1
TTTGATTTATCAGCATTTGTTTTGGTTTTTTGGTCATCCGGAAGTTTATATTTTAATTTTACCTGCTTTTGGTATTATTAGTCAATGTACTTTGTATTTGACTGGTAAAAAAGAAGTTTTTGGTTATTTGGGTATGGTTTATGCTATTTTAAGTATTGGTTTAATTGGTTGTGTAGTTTGAGCTCATCACATGTATACTGTTGGTATGGATTTCGAT
>Human 441_Au - 100.0% ~ LC085498.1
TTTGATTTATCAGCATTTGTTTTGGTTTTTTGGTCATCCAGAAGTTTATATTTTAATTTTACCTGCTTTTGGTATTATTAGTCAATGTACTTTGTATTTGACTGGTAAAAAAGAAGTTTTTGGTTATTTGGGTATGGTTTATGCTATTTTAAGTATTGGTTTAATTGGTTGTGTAGTTTGAGCTCATCACATGTATACTGTTGGTATGGATTTTGAT
>Human 378_Au - 99.1% ~ MG995852.1
TTTGATTTATCAGCATTTGTTTTGGTTTTTTGGTCATCCAGAAGTTTATATTTTAATTTTACCTGCTTTCGGTATTATTAGCCAATGTACCTTGTATTTGACTGGTAAAAAAGAAGTTTTTGGTTATTTGGGTATGGTTTATGCTATTTTAAGTATTGGTTTAATTGGTTGTGTAGTTTGAGCTCATCACATGTATACTGTTGGTATGGATTTTGAT
>Human 367_Au - 100.0% ~ AB526298.1
TTTGATTTATCAGCATTTGTTTTGGTTTTTTGGTCATCCAGAAGTTTATATTTTAATTTTACCTGCTTTTGGTATTATTAGTCAATGTACTTTGTATTTGACTGGTAAAAAAGAAGTTTTTGGTTATTTGGGTATGGTTTATGCTATTTTAAGTATTGGTTTAATTGGTTGTGTAGTTTGAGCTCACCACATGTATACTGTTGGTATAGATTTTGAT
>Human 349_7_Au - 100.0% ~ LC085498.1
TTTGATTTATCAGCATTTGTTTTGGTTTTTTGGTCATCCAGAAGTTTATATTTTAATTTTACCTGCTTTTGGTATTATTAGTCAATGTACTTTGTATTTGACTGGTAAAAAAGAAGTTTTTGGTTATTTGGGTATGGTTTATGCTATTTTAAGTATTGGTTTAATTGGTTGTGTAGTTTGAGCTCATCACATGTATACTGTTGGTATGGATTTTGAT
>Human 333_Au - 95.9% ~ MH049704.1
TTTAATTTATCAGCATTTATTTTGGTTCTTTGGTCATCCTGAGGTATATATTTTAATTCTTCCTGCTTTTGGTATTATTAGACAAAGTACTCTTTATTTAACTGGTAAAAAGGAAGTCTTTGGTACTTTAGGTATGATTTATGCTATTTTAAGGATTGGTTTAATTGGTTGTGTAGTATGGGCTCATCATATGTATACTGTTGGTATGGATATTGAT
>Human 308_Au - 99.1% ~ AJ558163.1
TTTAATTTATCAGCATTTGTTTTGGTTTTTTGGTCATCCAGAAGTTTATATTTTAATTTTACCTGCTTTTGGTATTATTAGTCAATGTACTTTATATTTGACTGGTAAAAAAGAAGTTTTTGGTTATTTGGGTATGGTTTATGCTATTTTAAGTATTGGTTTAATTGGTTGTGTAGTTTGAGCTCATCACATGTATACTGTTGGTATAGATTTTGAT
>Human 238_Au - 100.0% ~ KU962160.1
TTTGATTTATCAGCATTTGTTTTGGTTTTTTGGTCATCCAGAAGTTTATATTTTAATTTTACCTGCTTTCGGTATTATTAGTCAATGTACTTTGTATTTGACTGGTAAAAAAGAAGTTTTTGGTTATTTGGGTATGGTTTATGCTATTTTGAGTATTGGTTTAATTGGTTGTGTAGTTTGAGCTCATCACATGTATACTGTTGGTATAGATTTTGAT
>Human 229_Au - 98.6% ~ LC085498.1
TTTGATTTATCAGCATTTGTTTTGGTTTTTTGGTCATCCAGAAGTTTATATTTTAATTTTGCCTGCTTTTGGTATTATTAGTCAATGTACTTTGTATTTAACTGGTAAAAAAGAAGTTTTTGGTTATTTGGGTATGGTTTATGCTATTTTAAGTATTGGTTTAATTGGTTGTGTAGTTTGAGCTCATCACATGTATACTGTTGGTATGGATTTCGAT
>Human 169_Et - 100.0% ~ KX226367.1
TTTGATTTATCAGCATTTGTTTTGGTTTTTTGGTCATCCGGAAGTTTATATTTTAATTTTACCTGCTTTCGGTATTATTAGTCAATGTACTTTATATTTGACTGGTAAAAAAGAAGTTTTTGGTTATTTGGGTATGGTTTATGCTATTTTAAGTATTGGTTTAATTGGTTGTGTAGTTTGAGCTCATCACATGTATACTGTTGGTATGGATTTTGAT
>Human 88_GuBi - 100.0% ~ LC085498.1
TTTGATTTATCAGCATTTGTTTTGGTTTTTTGGTCATCCAGAAGTTTATATTTTAATTTTACCTGCTTTTGGTATTATTAGTCAATGTACTTTGTATTTGACTGGTAAAAAAGAAGTTTTTGGTTATTTGGGTATGGTTTATGCTATTTTAAGTATTGGTTTAATTGGTTGTGTAGTTTGAGCTCATCACATGTATACTGTTGGTATGGATTTTGAT
>Human 58_It - 100.0% ~ KU962160.1
TTTGATTTATCAGCATTTGTTTTGGTTTTTTGGTCATCCAGAAGTTTATATTTTAATTTTACCTGCTTTCGGTATTATTAGTCAATGTACTTTGTATTTGACTGGTAAAAAAGAAGTTTTTGGTTATTTGGGTATGGTTTATGCTATTTTGAGTATTGGTTTAATTGGTTGTGTAGTTTGAGCTCATCACATGTATACTGTTGGTATAGATTTTGAT
>Human 21_17_La - 100.0% ~ AJ558163.1
TTTAATTTATCAGCATTTGTTTTGGTTTTTTGGTCATCCAGAAGTTTATATTTTAATTTTACCTGCTTTCGGTATTATTAGTCAATGTACTTTATATTTGACTGGTAAAAAAGAAGTTTTTGGTTATTTGGGTATGGTTTATGCTATTCTAAGTATTGGTTTAATTGGTTGTGTAGTTTGAGCTCATCACATGTATACTGTTGGTATAGATTTTGAT
>Human 14WC_US_LA - 99.1% ~ AJ558163.1
TTTAATTTATCAGCATTTGTTTTGGTTTTTTGGTCATCCAGAAGTTTATATTTTAATTTTACCTGCTTTTGGTATTATTAGTCAATGTACTTTATATTTGACTGGTAAAAAAGAAGTTTTTGGTTATTTGGGTATGGTTTATGCTATTTTAAGTATTGGTTTAATTGGTTGTGTAGTTTGAGCTCATCACATGTATACTGTTGGTATAGATTTTGAT
>Human 1_Ca - 99.5% ~ KU962163.1
TTTGATTTATCAGCATTTGTTTTGGTTTTTTGGTCATCCAGAAGTTTATATTTTAATTTTACCTGCTTTCGGTATTATTAGTCAATGTACTTTATATTTGACTGGTAAAAAAGAAGTTTTTGGTTATTTGGGTATGGTTTATGCTATTTTAAGTATTGGTTTAATTGGTTGTGTAGTTTGAGCTCATCACATGTATACTGTTGGTATAGATTTTGAT
>Dog W2_US_GA - 100.0% ~ AB526302.1
TTTAATTTATCAGCATTTGTTTTGGTTTTTTGGCCATCCAGAAGTTTATATTTTAATTTTACCTGCTTTCGGTATTATTAGTCAATGTACTTTATATTTGACTGGTAAAAAAGAAGTTTTTGGTTATTTGGGTATGGTTTATGCTATTCTAAGTATTGGTTTAATTGGTTGTGTAGTTTGAGCTCATCACATGTATACTGTTGGTATAGATTTTGAT
>Dog US_PA - 98.6% ~ AB526297.1
TTTGATTTATCAGCATTTGTTTTGGTTTTTTGGTCATCCAGAGGTTTATATTTTAATTTTGCCTGCTTTCGGTATTATTAGTCAATGTACTTTGTATTTGACTGGTAAAAAAGAAGTTTTTGGTTATTTGGGTATGGTTTATGCTATTTTAAGTATTGGTTTAATTGGTTGTGTAGTTTGAGCTCATCATATGTATACTGTTGGTATGGATTTTGAT
>Dog US_GA1 - 100.0% ~ AJ558163.1
TTTAATTTATCAGCATTTGTTTTGGTTTTTTGGTCATCCAGAAGTTTATATTTTAATTTTACCTGCTTTCGGTATTATTAGTCAATGTACTTTATATTTGACTGGTAAAAAAGAAGTTTTTGGTTATTTGGGTATGGTTTATGCTATTCTAAGTATTGGTTTAATTGGTTGTGTAGTTTGAGCTCATCACATGTATACTGTTGGTATAGATTTTGAT
>Dog US_ATL_GA - 100.0% ~ AJ558163.1
TTTAATTTATCAGCATTTGTTTTGGTTTTTTGGTCATCCAGAAGTTTATATTTTAATTTTACCTGCTTTCGGTATTATTAGTCAATGTACTTTATATTTGACTGGTAAAAAAGAAGTTTTTGGTTATTTGGGTATGGTTTATGCTATTCTAAGTATTGGTTTAATTGGTTGTGTAGTTTGAGCTCATCACATGTATACTGTTGGTATAGATTTTGAT
>Dog Bu_US_Cl_OH - 100.0% ~ AJ558163.1
TTTAATTTATCAGCATTTGTTTTGGTTTTTTGGTCATCCAGAAGTTTATATTTTAATTTTACCTGCTTTCGGTATTATTAGTCAATGTACTTTATATTTGACTGGTAAAAAAGAAGTTTTTGGTTATTTGGGTATGGTTTATGCTATTCTAAGTATTGGTTTAATTGGTTGTGTAGTTTGAGCTCATCACATGTATACTGTTGGTATAGATTTTGAT
>Dog A7_US_GA - 100.0% ~ AB526302.1
TTTAATTTATCAGCATTTGTTTTGGTTTTTTGGCCATCCAGAAGTTTATATTTTAATTTTACCTGCTTTCGGTATTATTAGTCAATGTACTTTATATTTGACTGGTAAAAAAGAAGTTTTTGGTTATTTGGGTATGGTTTATGCTATTCTAAGTATTGGTTTAATTGGTTGTGTAGTTTGAGCTCATCACATGTATACTGTTGGTATAGATTTTGAT
>Dog A4_US_GA - 100.0% ~ AJ558163.1
TTTAATTTATCAGCATTTGTTTTGGTTTTTTGGTCATCCAGAAGTTTATATTTTAATTTTACCTGCTTTCGGTATTATTAGTCAATGTACTTTATATTTGACTGGTAAAAAAGAAGTTTTTGGTTATTTGGGTATGGTTTATGCTATTCTAAGTATTGGTTTAATTGGTTGTGTAGTTTGAGCTCATCACATGTATACTGTTGGTATAGATTTTGAT
>Dog 1141_It - 100.0% ~ AJ558163.1
TTTAATTTATCAGCATTTGTTTTGGTTTTTTGGTCATCCAGAAGTTTATATTTTAATTTTACCTGCTTTCGGTATTATTAGTCAATGTACTTTATATTTGACTGGTAAAAAAGAAGTTTTTGGTTATTTGGGTATGGTTTATGCTATTCTAAGTATTGGTTTAATTGGTTGTGTAGTTTGAGCTCATCACATGTATACTGTTGGTATAGATTTTGAT
>Dog 1101_It - 100.0% ~ AJ558163.1
TTTAATTTATCAGCATTTGTTTTGGTTTTTTGGTCATCCAGAAGTTTATATTTTAATTTTACCTGCTTTCGGTATTATTAGTCAATGTACTTTATATTTGACTGGTAAAAAAGAAGTTTTTGGTTATTTGGGTATGGTTTATGCTATTCTAAGTATTGGTTTAATTGGTTGTGTAGTTTGAGCTCATCACATGTATACTGTTGGTATAGATTTTGAT
>AJ558163.1 - dog - USA
TTTAATTTATCAGCATTTGTTTTGGTTTTTTGGTCATCCAGAAGTTTATATTTTAATTTTACCTGCTTTCGGTATTATTAGTCAATGTACTTTATATTTGACTGGTAAAAAAGAAGTTTTTGGTTATTTGGGTATGGTTTATGCTATTCTAAGTATTGGTTTAATTGGTTGTGTAGTTTGAGCTCATCACATGTATACTGTTGGTATAGATTTTGAT
>AB526306.1 - yellow baboon - Tanzania
TTTAATTTATCAACATTTGTTTTGATTTTTTGGTCATCCTGAGGTATATATTTTAATTCTTCCTGCTTTTGGTATTATTAGTCAAAGTACTTTATATTTAACTGGTAAAAAGGAGGTCTTTGGTACTTTAGGTATAATTTATGCTATTTTAAGAATTGGTTTAATTGGTTGTGTGGTTTGGGCTCATCATATGTATACTGTTGGTATAGATATTGAT
>AB526305.1 - chimpanzee - Tanzania
TTTGATTTATCAGCATTTGTTTTGGTTTTTTGGTCATCCAGAAGTTTATATTTTAATTTTACCTGCTTTCGGTATTATTAGTCAATGTACTTTGTATTTGACTGGTAAAAAAGAAGTTTTCGGTTATTTGGGTATGGTTTATGCTATTTTAAGTATTGGTTTAATTGGTTGTGTAGTTTGAGCTCATCACATGTATACTGTTGGAATAGATTTTGAT
>AB526304.1 - captive chimpanzee - Japan
TTTGATTTATCAGCATTTGTTTTGGTTTTTTGGTCATCCAGAAGTTTATATTTTAATTTTACCTGCCTTCGGTATTATTAGTCAATGCACTTTGTATTTGACTGGTAAGAAAGAAGTTTTTGGTTATTTGGGTATGGTTTATGCTATTTTGAGTATTGGTTTAATTGGTTGTGTAGTTTGAGCTCATCACATGTATACTGTTGGTATGGATTTTGAT
>AB526302.1 - dog - Japan
TTTAATTTATCAGCATTTGTTTTGGTTTTTTGGCCATCCAGAAGTTTATATTTTAATTTTACCTGCTTTCGGTATTATTAGTCAATGTACTTTATATTTGACTGGTAAAAAAGAAGTTTTTGGTTATTTGGGTATGGTTTATGCTATTCTAAGTATTGGTTTAATTGGTTGTGTAGTTTGAGCTCATCACATGTATACTGTTGGTATAGATTTTGAT
>AB526301.1 - human - Japan
TTTGATTTATCAGCATTTGTTTTGGTTTTTTGGTCATCCAGAAGTTTATATTTTAATTTTACCTGCTTTTGGTATTATTAGTCAATGTACTTTGTATTTGACTGGTAAAAAAGAAGTTTTTGGTTATTTGGGTATGGTTTATGCTATTTTAAGTATTGGTTTAATTGGTTGTGTAGTTTGAGCTCACCACATGTATACTGTTGGTATAGATTTTGAT
>AB526300.1 - human - Japan
TTTGATTTATCAGCATTTGTTTTGGTTTTTTGGTCATCCAGAAGTTTATATTTTAATTTTACCTGCTTTCGGTATTATTAGTCAATGCACTTTGTATTTGACTGGTAAGAAAGAAGTTTTTGGTTATTTGGGTATGGTTTATGCTATTTTGAGTATTGGTTTAATTGGTTGTGTAGTTTGAGCTCATCACATGTATACTGTTGGTATGGATTTTGAT
>AB526299.1 - human - Japan
TTTGATTTATCAGCATTTGTTTTGGTTTTTTGGTCATCCAGAAGTTTATATTTTAATTTTACCTGCTTTCGGTATTATTAGTCAATGTACTTTGTATTTGACTGGTAAAAAAGAAGTTTTTGGTTATTTGGGTATGGTTTATGCTATTTTAAGTATTGGTTTAATTGGTTGTGTAGTTTGAGCTCACCACATGTATACTGTTGGTATAGATTTTGAT
>AB526298.1 - human - Japan
TTTGATTTATCAGCATTTGTTTTGGTTTTTTGGTCATCCAGAAGTTTATATTTTAATTTTACCTGCTTTTGGTATTATTAGTCAATGTACTTTGTATTTGACTGGTAAAAAAGAAGTTTTTGGTTATTTGGGTATGGTTTATGCTATTTTAAGTATTGGTTTAATTGGTTGTGTAGTTTGAGCTCACCACATGTATACTGTTGGTATAGATTTTGAT
>AB526297.1 - human - Tanzania
TTTGATTTATCAGCATTTGTTTTGGTTTTTTGGTCATCCAGAAGTTTATATTTTAATTTTACCTGCTTTCGGTATTATTAGTCAATGTACTTTGTATTTGACTGGTAAAAAAGAAGTTTTTGGTTATTTGGGTATGGTTTATGCTATTTTAAGTATTGGTTTAATTGGTTGTGTAGTTTGAGCTCATCATATGTATACTGTTGGTATAGATTTTGAT
>AB526296.1 - racoon dog - Japan
TTTAATCTATCAACATCTTTTTTGATTTTTTGGTCATCCCGAAGTTTATATTTTAATTTTGCCTGCATTTGGGATTATTAGTCAAAGTACTTTATATTTAACTGGTAAAAAAGAAGTATTTGGTACTTTAGGTATAATTTATGCTATTCTAAGTATTGGTTTAATTGGTTGTGTTGTTTGGGCTCATCATATGTATACTGTTGGTATGGAT
>AB526295.1 - racoon dog - Japan
TTTAATCTATCAACATCTTTTTTGATTTTTTGGTCATCCCGAAGTTTATATTTTAATTTTGCCTGCATTTGGGATTATTAGTCAAAGTACTTTATATTTAACTGGTAAAAAAGAAGTATTTGGTACTTTAGGTATAATCTATGCTATCCTAAGTATTGGTTTAATTGGTTGTGTTGTTTGGGCTCATCATATGTATACTGTTGGTATGGAT
>AB526294.1 - Japanese macaque - Japan
TTTGATTTATCAGCATTTGTTTTGATTTTTTGGTCATCCTGAGGTTTATATTTTAATTCTTCCTGCTTTTGGAATTATTAGTCAAAGTACTCTTTATTTGACTGGTAAAAAGGAAGTTTTTGGTACTTTAGGTATGATTTATGCTATTTTAAGAATTGGTTTGATTGGTTGTGTTGTTTGGGCTCATCATATGTATACTGTTGGTATAGATATTGAT
>AB526293.1 - Japanese macaque - Japan
TTTGATTTATCAGCATTTGTTTTGATTTTTTGGTCATCCTGAGGTTTATATTTTAATTCTTCCTGCTTTTGGAATTATTAGTCAAAGTACTCTTTATTTAACTGGTAAAAAGGAAGTTTTTGGTACTTTAGGTATGATTTATGCTATTTTAAGAATTGGTTTAATTGGTTGTGTTGTTTGGGCTCATCATATGTATACTGTTGGTATAGATATTGAT
>AB526292.1 - Japanese macaque - Japan
TTTGATTTATCAGCATTTGTTTTGATTTTTTGGTCATCCTGAGGTTTATATTTTAATTCTTCCTGCTTTTGGAATTATTAGTCAAAGTACTCTTTATTTAACTGGTAAAAAGGAGGTTTTTGGTACTTTAGGTATGATTTATGCTATTTTAAGAATTGGTTTGATTGGTTGTGTTGTTTGGGCTCATCATATGTATACTGTTGGTATAGATATTGAT
>AB526291.1 - Japanese macaque - Japan
TTTGATTTATCAGCATTTGTTTTGATTTTTTGGTCATCCTGAGGTTTATATTTTAATTCTTCCTGCTTTTGGAATTATTAGTCAAAGTACTCTTTATTTAACTGGTAAAAAGGAGGTTTTTGGTACTTTAGGTATGATTTATGCTATTTTAAGAATTGGTTTGATTGGTTGTGTTGTTTGGGCTCATCATATGTATACTGTTGGTATAGATATTGAT
>AB526290.1 - Japanese macaque - Japan
TTTGATTTATCAGCATTTGTTTTGATTTTTTGGTCATCCTGAGGTTTATATTTTAATTCTTCCTGCTTTTGGAATTATTAGTCAAAGTACTCTTTATTTAACTGGTAAAAAGGAAGTTTTTGGTACTTTAGGTATGATTTATGCTATTTTAAGAATTGGTTTGATTGGTTGTGTTGTTTGGGCTCATCATATGTATACTGTTGGTATAGATATTGAT
>AB526289.1 - gorilla - Gabon
TTTAATTTATCAACATTTATTTTGATTCTTTGGCCATCCTGAGGTATATATTTTAATTCTTCCTGCTTTTGGTATCATTAGGCAAAGTACTCTTTATTTAACTGGTAAAAAGGAAGTCTTTGGTACCTTAGGTATAATTTATGCTATTTTAAGAATTGGTTTAATTGGTTGTGTAGTATGGGCTCATCATATGTATACCGTTGGTATAGATATTGAT
>AB526288.1 - chimpanzee - Gabon
TTTAATTTATCAACATTTATTTTGATTCTTTGGCCATCCTGAGGTATATATTTTAATTCTTCCTGCTTTTGGTATCATTAGGCAAAGTACTCTTTATTTAACTGGTAAAAAGGAAGTCTTTGGTACCTTAGGTATAATTTATGCTATTTTAAGAATTGGTTTAATTGGTTGTGTAGTATGGGCTCATCATATGTATACCGTTGGTATAGATATTGAT
>AB526287.1 - chimpanzee - Gabon
TTTAATTTATCAACATTTATTTTGATTCTTTGGACATCCTGAAGTATATATTTTAATTCTTCCTGCTTTTGGTATCATTAGGCAAAGTACTCTTTATTTAACTGGTAAAAAGGAAGTCTTTGGTACCTTAGGTATAATTTATGCTATTTTAAGAATTGGTTTAATTGGTTGTGTAGTATGGGCTCATCATATGTATACCGTTGGTATAGATATTGAT
>AB526286.1 - chimpanzee - Tanzania
TTTAATTTATCAACATTTGTTTTGATTTTTTGGTCATCCTGAGGTATATATTTTAATTCTTCCTGCTTTTGGTATTATTAGTCAAAGTACTTTATATTTAACTGGTAAAAAGGAGGTCTTTGGTACTTTAGGTATAATTTATGCTATTTTAAGAATTGGTTTAATTGGTTGTGTGGTTTGGGCTCATCATATGTATACTGTTGGTATAGATATTGAT
>AB526285.1 - chimpanzee - Tanzania
TTTAATTTATCAACATTTGTTTTGATTTTTTGGTCATCCTGAGGTATATATTTTAATTCTTCCTGCTTTTGGTATTATTAGTCAAAGTACTTTATATTTAACTGGTAAAAAGGAGGTCTTTGGTACTTTAGGTATAATTTATGCTATTTTAAGAATTGGTTTAATTGGTTGTGTGGTTTGGGCTCATCATATGTATACTGTTGGTATAGATATTGAT
>AB526284.1 - chimpanzee - Tanzania
TTTAATTTATCAACATTTGTTTTGATTTTTTGGTCATCCTGAGGTATATATCTTAATTCTTCCTGCTTTTGGTATTATTAGTCAAAGTACTTTATATTTAACTGGTAAAAAGGAGGTCTTTGGTACTTTAGGTATAATTTATGCTATTTTAAGAATTGGTTTAATTGGTTGTGTGGTTTGGGCTCATCATATGTATACTGTTGGTATGGATATTGAT
>AB526283.1 - chimpanzee - Tanzania
TTTAATTTATCAACATTTGTTTTGATTTTTTGGTCATCCTGAGGTATATATCTTAATTCTTCCTGCTTTTGGTATTATTAGTCAAAGTACTTTATATTTAACTGGTAAAAAGGAGGTCTTTGGTACTTTAGGTATAATTTATGCTATTTTAAGAATTGGTTTAATTGGTTGTGTGGTTTGGGCTCATCATATGTATACTGTTGGTATGGATATTGAT
>AB526282.1 - human - Tanzania
TTTAATTTATCAACATTTGTTTTGATTTTTTGGTCATCCTGAGGTATATATTTTAATTCTTCCTGCTTTTGGTATTATTAGTCAAAGTACTTTATATTTAACTGGTAAAAAGGAGGTCTTTGGTACTTTAGGTATAATTTATGCTATTTTAAGAATTGGTTTAATTGGTTGTGTGGTTTGGGCTCATCATATGTATACTGTTGGTATGGATATTGAT
